# Supplementary material for: 3-Mesityl-2-oxo-1-oxaspiro­[4.4]non-3-en-4-yl 2-(4-chloro­phen­yl)-3-methyl­butyrate
Source: Acta Crystallogr Sect E Struct Rep Online. 2008 Dec 20;65(Pt 1):o183. doi: 10.1107/S1600536808043043 (PMC2968092; doi:10.1107/S1600536808043043)
Supplement: Supplementary file 1 [file e-65-0o183-sup1.cif]

##############################################################################
###                                                                        ###
###        Electronic paper (Acta Crystallographica Section E)             ###
###                                                                        ###
##############################################################################
#                                                                            #
# This CIF contains the data in a paper accepted for publication in Acta     #
# Crystallographica Section E. It conforms to the requirements of Notes      #
# for Authors for Section E, and has been peer reviewed under the auspices   #
# of the IUCr Commission on Journals.                                        #
#                                                                            #
# Full details of the Crystallographic Information File format               #
# are given in the paper "The Crystallographic Information File (CIF):       #
# a New Standard Archive File for Crystallography" by S. R. Hall, F. H.      #
# Allen and I. D. Brown [Acta Cryst. (1991), A47, 655-685].                  #
#                                                                            #
# The current version of the core CIF dictionary is obtainable from          #
# ftp://ftp.iucr.org/pub/cif_core.dic. The current version number is 2.4.    #
#                                                                            #
# Software is freely available for graphical display of the structure(s) in  #
# this CIF.  For information consult the CIF home page http://www.iucr.org/  #
# cif/home.html                                                              #
#                                                                            #
# This file may be used for bona fide research purposes within the           #
# scientific community so long as proper attribution is given to the journal # 
# article from which it was obtained.                                        #
#                                                                            #
##############################################################################
                                             
data_General
_audit_creation_method     'by CrystalStructure 3.7.0'
_journal_date_recd_electronic     2008-11-18
_journal_date_accepted     2008-12-17
_journal_name_full     'Acta Crystallographica, Section E'
_journal_year     2009
_journal_volume     65
_journal_issue      1
_journal_page_first     o183
_journal_page_last     o183
_journal_paper_category     QO
_journal_coeditor_code     IS2366
_publ_contact_author_name     'Jin-hao Zhao'
_publ_contact_author_address     'Zhejiang University, Hangzhou, China'
_publ_contact_author_email     'jinhaozhao@zju.edu.cn'
_publ_contact_author_fax     '086 571 86430193'
_publ_contact_author_phone     '13757673398'
_publ_section_title
;
3-Mesityl-2-oxo-1-oxaspiro[4.4]non-3-en-4-yl
2-(4-chlorophenyl)-3-methylbutyrate
;
loop_
    _publ_author_name
    _publ_author_address
    ' Chuan-Ming Yu '
;
College of Chemical Engineering and Materials Science,
Zhejiang University of Technology,
Hangzhou 310032,
People's Republic of China
;
    ' Yong Zhou '
;
College of Chemical Engineering and Materials Science,
Zhejiang University of Technology,
Hangzhou 310032,
People's Republic of China
;
    ' Jing-Li Cheng  '
;
College of Agriculture and Biotechnology,
Zhejiang University,
Hangzhou 310029,
People's Republic of China
;
    ' Jin-Hao Zhao '
;
College of Agriculture and Biotechnology,
Zhejiang University,
Hangzhou 310029,
People's Republic of China
;
data_I
_chemical_name_systematic
;
3-Mesityl-2-oxo-1-oxaspiro[4.4]non-3-en-4-yl
2-(4-chlorophenyl)-3-methylbutyrate
;
_chemical_formula_moiety     'C28 H31 Cl O4'
_chemical_formula_sum     'C28 H31 Cl O4'
_chemical_formula_iupac     'C28 H31 Cl O4'
_chemical_formula_weight     467.00
_chemical_melting_point     ?
_symmetry_cell_setting     monoclinic
_symmetry_space_group_name_H-M     'P 21/n'
_symmetry_space_group_name_Hall     '-P 2yn'
loop_
    _symmetry_equiv_pos_site_id
    _symmetry_equiv_pos_as_xyz
    1 '+X,+Y,+Z'
    2 '1/2-X,1/2+Y,1/2-Z'
    3 '-X,-Y,-Z'
    4 '1/2+X,1/2-Y,1/2+Z'
_cell_length_a     13.9224(11)
_cell_length_b     14.2735(12)
_cell_length_c     14.3209(11)
_cell_angle_alpha     90.0000
_cell_angle_beta     113.9567(17)
_cell_angle_gamma     90.0000
_cell_volume     2600.7(4)
_cell_formula_units_Z     4
_cell_measurement_reflns_used     11287
_cell_measurement_theta_min     3.0
_cell_measurement_theta_max     27.4
_cell_measurement_temperature     296.0(10)
_exptl_crystal_description     'chunk'
_exptl_crystal_colour     'colorless'
_exptl_crystal_size_max     0.40
_exptl_crystal_size_mid     0.37
_exptl_crystal_size_min     0.27
_exptl_crystal_density_diffrn     1.193
_exptl_crystal_density_meas     ?
_exptl_crystal_density_method     'not measured'
_exptl_crystal_F_000     992.00
_exptl_absorpt_coefficient_mu     0.177
_exptl_absorpt_correction_type     multi-scan
_exptl_absorpt_process_details
;
(<i>ABSCOR</i>; Higashi, 1995)
;
_exptl_absorpt_correction_T_min     0.927
_exptl_absorpt_correction_T_max     0.953
_diffrn_radiation_type     'Mo K\a'
_diffrn_radiation_wavelength     0.71075
_diffrn_measurement_device_type     'Rigaku R-AXIS RAPID'
_diffrn_measurement_method     \w
_diffrn_detector_area_resol_mean     10.00
_diffrn_reflns_number     25138
_diffrn_reflns_av_R_equivalents     0.054
_diffrn_reflns_theta_max     27.42
_diffrn_reflns_theta_full     27.42
_diffrn_measured_fraction_theta_max     0.997
_diffrn_measured_fraction_theta_full     0.997
_diffrn_reflns_limit_h_min     -18
_diffrn_reflns_limit_h_max     15
_diffrn_reflns_limit_k_min     -18
_diffrn_reflns_limit_k_max     18
_diffrn_reflns_limit_l_min     -18
_diffrn_reflns_limit_l_max     18
_refine_special_details
;
Refinement using all reflections. The weighted <i>R</i>-factor (<i>wR</i>) and
goodness of fit (<i>S</i>) are based on <i>F</i>^2^. <i>R</i>-factor (gt) are
based on <i>F</i>. The threshold expression of <i>F</i>^2^ > 2.0
\s(<i>F</i>^2^) is used only for calculating <i>R</i>-factor (gt).
;
_reflns_number_total     5906
_reflns_number_gt     2647
_reflns_threshold_expression     F^2^>2\s(F^2^)
_refine_ls_structure_factor_coef     Fsqd
_refine_ls_R_factor_gt     0.0463
_refine_ls_wR_factor_ref     0.1005
_refine_ls_goodness_of_fit_ref     1.002
_refine_ls_number_reflns     5906
_refine_ls_number_parameters     299
_refine_ls_number_restraints     0
_refine_ls_hydrogen_treatment     constr
_refine_ls_weighting_scheme     calc
_refine_ls_weighting_details     'w = 1/[0.0001Fo^2^ + 1.12\s(Fo^2^)]/(4Fo^2^)'
_refine_ls_shift/su_max     0.0000
_refine_diff_density_max     0.54
_refine_diff_density_min     -0.54
_refine_ls_extinction_method     'Larson (1970)'
_refine_ls_extinction_coef      28E1(2)
loop_
    _atom_type_symbol
    _atom_type_description
    _atom_type_scat_dispersion_real
    _atom_type_scat_dispersion_imag
    _atom_type_scat_source
    'C' 'C' 0.003 0.002
;
International Tables for Crystallography
(1992, Vol. C, Tables 4.2.6.8 and 6.1.1.4)
;
    'H' 'H' 0.000 0.000
;
International Tables for Crystallography
(1992, Vol. C, Table 6.1.1.4)
;
    'O' 'O' 0.011 0.006
;
International Tables for Crystallography
(1992, Vol. C, Tables 4.2.6.8 and 6.1.1.4)
;
    'Cl' 'Cl' 0.148 0.159
;
International Tables for Crystallography
(1992, Vol. C, Tables 4.2.6.8 and 6.1.1.4)
;
_computing_data_collection     'PROCESS-AUTO (Rigaku, 1998)'
_computing_cell_refinement     'PROCESS-AUTO (Rigaku, 1998)'
_computing_data_reduction
                         'CrystalStructure (Rigaku/MSC, 2002) and Larson (1970)'
_computing_structure_solution     'SIR97 (Altomare <i>et al.</i>,  1999)'
_computing_structure_refinement     'CRYSTALS (Betteridge <i>et al.</i>,  2003)'
_computing_molecular_graphics     'ORTEP-3 (Farrugia, 1997)'
_computing_publication_material     'CrystalStructure (Rigaku/MSC, 2002)'
loop_
    _atom_site_type_symbol
    _atom_site_label
    _atom_site_fract_x
    _atom_site_fract_y
    _atom_site_fract_z
    _atom_site_U_iso_or_equiv
    _atom_site_adp_type
    _atom_site_calc_flag
    _atom_site_refinement_flags
    _atom_site_occupancy
    _atom_site_disorder_assembly
    _atom_site_disorder_group
    Cl Cl1 0.42195(6) -0.31031(6) 0.32057(8) 0.1664(4) Uani d . 1.00 . .
    O O1 0.37536(12) 0.34277(11) 0.19058(12) 0.0873(5) Uani d . 1.00 . .
    O O2 0.24190(12) 0.27677(12) 0.05869(11) 0.1041(6) Uani d . 1.00 . .
    O O3 0.54613(10) 0.15522(10) 0.32535(9) 0.0693(4) Uani d . 1.00 . .
    O O4 0.61227(11) 0.11705(12) 0.21110(12) 0.1006(6) Uani d . 1.00 . .
    C C1 0.46853(17) 0.20939(16) 0.25544(16) 0.0639(7) Uani d . 1.00 . .
    C C2 0.47353(17) 0.31237(17) 0.27165(16) 0.0718(8) Uani d . 1.00 . .
    C C3 0.56481(19) 0.36173(18) 0.25885(19) 0.0962(10) Uani d . 1.00 . .
    C C4 0.5705(2) 0.4562(2) 0.3081(2) 0.1294(13) Uani d . 1.00 . .
    C C5 0.5354(2) 0.4401(2) 0.3925(2) 0.1513(15) Uani d . 1.00 . .
    C C6 0.48043(18) 0.34765(18) 0.37461(17) 0.0897(9) Uani d . 1.00 . .
    C C7 0.3242(2) 0.26762(19) 0.13206(19) 0.0806(9) Uani d . 1.00 . .
    C C8 0.38420(16) 0.18106(16) 0.17554(14) 0.0657(7) Uani d . 1.00 . .
    C C9 0.35376(16) 0.08583(18) 0.13376(17) 0.0695(8) Uani d . 1.00 . .
    C C10 0.36238(18) 0.0607(2) 0.04329(18) 0.0876(9) Uani d . 1.00 . .
    C C11 0.3357(2) -0.0294(2) 0.0068(2) 0.1081(11) Uani d . 1.00 . .
    C C12 0.3023(2) -0.0946(2) 0.0562(2) 0.1111(12) Uani d . 1.00 . .
    C C13 0.29461(17) -0.0683(2) 0.1455(2) 0.0964(10) Uani d . 1.00 . .
    C C14 0.31929(16) 0.0202(2) 0.18571(18) 0.0738(8) Uani d . 1.00 . .
    C C15 0.4000(2) 0.1298(2) -0.01408(17) 0.1207(11) Uani d . 1.00 . .
    C C16 0.2754(2) -0.1933(2) 0.0138(2) 0.1759(15) Uani d . 1.00 . .
    C C17 0.31119(16) 0.04449(17) 0.28478(16) 0.0943(9) Uani d . 1.00 . .
    C C18 0.61283(16) 0.10648(16) 0.29364(18) 0.0713(8) Uani d . 1.00 . .
    C C19 0.67873(16) 0.04038(16) 0.37635(14) 0.0688(7) Uani d . 1.00 . .
    C C20 0.78659(17) 0.02336(17) 0.37580(17) 0.0836(8) Uani d . 1.00 . .
    C C21 0.84596(18) 0.11507(19) 0.3864(2) 0.1194(11) Uani d . 1.00 . .
    C C22 0.84973(17) -0.04342(17) 0.46174(19) 0.1202(10) Uani d . 1.00 . .
    C C23 0.61429(14) -0.04848(16) 0.36195(16) 0.0640(7) Uani d . 1.00 . .
    C C24 0.59659(18) -0.1081(2) 0.28109(17) 0.0914(9) Uani d . 1.00 . .
    C C25 0.5382(2) -0.1883(2) 0.2682(2) 0.1062(11) Uani d . 1.00 . .
    C C26 0.49659(18) -0.20939(19) 0.3369(2) 0.0921(10) Uani d . 1.00 . .
    C C27 0.5106(2) -0.1518(2) 0.4159(2) 0.1004(11) Uani d . 1.00 . .
    C C28 0.57019(19) -0.07207(19) 0.42889(16) 0.0817(9) Uani d . 1.00 . .
    H H11 0.3408 -0.0462 -0.0538 0.130 Uiso c R 1.00 . .
    H H13 0.2718 -0.1123 0.1799 0.116 Uiso c R 1.00 . .
    H H19 0.6889 0.0679 0.4424 0.083 Uiso c R 1.00 . .
    H H20 0.7769 -0.0056 0.3105 0.100 Uiso c R 1.00 . .
    H H24 0.6248 -0.0937 0.2341 0.110 Uiso c R 1.00 . .
    H H25 0.5272 -0.2278 0.2132 0.127 Uiso c R 1.00 . .
    H H27 0.4802 -0.1658 0.4613 0.120 Uiso c R 1.00 . .
    H H28 0.5809 -0.0332 0.4843 0.098 Uiso c R 1.00 . .
    H H31 0.6298 0.3273 0.2932 0.115 Uiso c R 1.00 . .
    H H32 0.5508 0.3686 0.1871 0.115 Uiso c R 1.00 . .
    H H41 0.6420 0.4799 0.3352 0.155 Uiso c R 1.00 . .
    H H42 0.5244 0.5005 0.2589 0.155 Uiso c R 1.00 . .
    H H51 0.5958 0.4394 0.4577 0.182 Uiso c R 1.00 . .
    H H52 0.4877 0.4896 0.3926 0.182 Uiso c R 1.00 . .
    H H61 0.5201 0.3039 0.4283 0.108 Uiso c R 1.00 . .
    H H62 0.4105 0.3552 0.3730 0.108 Uiso c R 1.00 . .
    H H151 0.4463 0.1743 0.0330 0.145 Uiso c R 1.00 . .
    H H152 0.3408 0.1620 -0.0638 0.145 Uiso c R 1.00 . .
    H H153 0.4369 0.0970 -0.0480 0.145 Uiso c R 1.00 . .
    H H161 0.3352 -0.2204 0.0067 0.211 Uiso c R 1.00 . .
    H H162 0.2172 -0.1911 -0.0517 0.211 Uiso c R 1.00 . .
    H H163 0.2569 -0.2307 0.0598 0.211 Uiso c R 1.00 . .
    H H171 0.2736 -0.0041 0.3020 0.113 Uiso c R 1.00 . .
    H H172 0.3804 0.0502 0.3381 0.113 Uiso c R 1.00 . .
    H H173 0.2744 0.1028 0.2772 0.113 Uiso c R 1.00 . .
    H H211 0.9155 0.1022 0.3911 0.143 Uiso c R 1.00 . .
    H H212 0.8505 0.1471 0.4469 0.143 Uiso c R 1.00 . .
    H H213 0.8094 0.1537 0.3277 0.143 Uiso c R 1.00 . .
    H H221 0.8144 -0.1028 0.4510 0.144 Uiso c R 1.00 . .
    H H222 0.8562 -0.0177 0.5259 0.144 Uiso c R 1.00 . .
    H H223 0.9184 -0.0519 0.4624 0.144 Uiso c R 1.00 . .
loop_
    _atom_site_aniso_label
    _atom_site_aniso_U_11
    _atom_site_aniso_U_22
    _atom_site_aniso_U_33
    _atom_site_aniso_U_12
    _atom_site_aniso_U_13
    _atom_site_aniso_U_23
    Cl1 0.1490(7) 0.0969(6) 0.2528(10) -0.0309(5) 0.0811(7) -0.0047(6)
    O1 0.0850(11) 0.0733(12) 0.0947(10) 0.0176(10) 0.0273(9) 0.0109(9)
    O2 0.0821(10) 0.1143(15) 0.0921(11) 0.0278(10) 0.0108(9) 0.0219(9)
    O3 0.0591(8) 0.0761(11) 0.0651(8) 0.0144(8) 0.0172(7) -0.0001(7)
    O4 0.0949(11) 0.1351(16) 0.0831(10) 0.0363(10) 0.0478(9) 0.0247(10)
    C1 0.0606(14) 0.0651(17) 0.0666(13) 0.0096(13) 0.0264(11) 0.0041(12)
    C2 0.0654(15) 0.0737(19) 0.0756(15) 0.0058(13) 0.0279(12) 0.0049(13)
    C3 0.0989(19) 0.083(2) 0.1177(19) -0.0086(16) 0.0549(16) 0.0063(16)
    C4 0.158(2) 0.103(2) 0.130(2) -0.038(2) 0.060(2) -0.015(2)
    C5 0.239(3) 0.108(2) 0.123(2) -0.038(2) 0.089(2) -0.021(2)
    C6 0.0990(18) 0.083(2) 0.0945(17) 0.0096(16) 0.0468(14) -0.0046(14)
    C7 0.0748(17) 0.085(2) 0.0815(16) 0.0142(17) 0.0315(13) 0.0117(16)
    C8 0.0597(14) 0.0692(18) 0.0674(14) 0.0103(13) 0.0250(11) 0.0072(13)
    C9 0.0558(13) 0.0770(19) 0.0643(15) 0.0092(13) 0.0128(11) -0.0016(14)
    C10 0.0793(16) 0.106(2) 0.0632(16) 0.0215(16) 0.0138(12) -0.0028(17)
    C11 0.101(2) 0.120(2) 0.0779(19) 0.018(2) 0.0097(15) -0.030(2)
    C12 0.0754(18) 0.095(2) 0.122(2) 0.0022(18) -0.0015(18) -0.035(2)
    C13 0.0639(15) 0.084(2) 0.118(2) -0.0059(15) 0.0132(15) -0.0046(18)
    C14 0.0520(13) 0.082(2) 0.0751(15) 0.0024(13) 0.0134(11) -0.0015(15)
    C15 0.144(2) 0.149(2) 0.0794(16) 0.029(2) 0.0556(17) 0.0108(18)
    C16 0.145(2) 0.126(2) 0.212(3) -0.025(2) 0.026(2) -0.079(2)
    C17 0.0816(16) 0.109(2) 0.0970(17) 0.0076(15) 0.0410(13) 0.0154(15)
    C18 0.0582(14) 0.0827(18) 0.0715(15) 0.0098(13) 0.0250(12) 0.0012(14)
    C19 0.0604(13) 0.0752(17) 0.0644(12) 0.0112(13) 0.0186(10) -0.0014(11)
    C20 0.0618(14) 0.0789(18) 0.1046(17) 0.0063(14) 0.0282(13) -0.0084(14)
    C21 0.0784(17) 0.106(2) 0.169(2) -0.0032(17) 0.0455(17) -0.0001(19)
    C22 0.0646(15) 0.108(2) 0.152(2) 0.0190(16) 0.0073(15) 0.0158(19)
    C23 0.0587(13) 0.0717(17) 0.0555(12) 0.0099(12) 0.0169(11) 0.0017(13)
    C24 0.0884(18) 0.111(2) 0.0807(17) -0.0201(17) 0.0403(13) -0.0232(16)
    C25 0.097(2) 0.111(2) 0.106(2) -0.0161(18) 0.0368(17) -0.0342(18)
    C26 0.0726(16) 0.072(2) 0.125(2) -0.0007(14) 0.0333(16) 0.0003(18)
    C27 0.114(2) 0.087(2) 0.119(2) 0.0104(19) 0.0669(17) 0.0220(19)
    C28 0.0943(18) 0.081(2) 0.0755(15) 0.0144(16) 0.0407(14) 0.0085(14)
_geom_special_details
;
ENTER SPECIAL DETAILS OF THE MOLECULAR GEOMETRY
;
loop_
    _geom_bond_atom_site_label_1
    _geom_bond_atom_site_label_2
    _geom_bond_site_symmetry_1
    _geom_bond_site_symmetry_2
    _geom_bond_distance
    _geom_bond_publ_flag
    Cl1 C26 . . 1.736(2) ?
    O1 C2 . . 1.455(2) ?
    O1 C7 . . 1.370(2) ?
    O2 C7 . . 1.207(2) ?
    O3 C1 . . 1.374(2) ?
    O3 C18 . . 1.377(3) ?
    O4 C18 . . 1.189(3) ?
    C1 C2 . . 1.485(3) ?
    C1 C8 . . 1.327(2) ?
    C2 C3 . . 1.528(3) ?
    C2 C6 . . 1.524(3) ?
    C3 C4 . . 1.509(3) ?
    C4 C5 . . 1.495(5) ?
    C5 C6 . . 1.495(4) ?
    C7 C8 . . 1.480(3) ?
    C8 C9 . . 1.476(3) ?
    C9 C10 . . 1.396(3) ?
    C9 C14 . . 1.397(3) ?
    C10 C11 . . 1.382(4) ?
    C10 C15 . . 1.507(4) ?
    C11 C12 . . 1.360(5) ?
    C12 C13 . . 1.377(5) ?
    C12 C16 . . 1.519(4) ?
    C13 C14 . . 1.374(4) ?
    C14 C17 . . 1.508(3) ?
    C18 C19 . . 1.501(2) ?
    C19 C20 . . 1.524(3) ?
    C19 C23 . . 1.519(3) ?
    C20 C21 . . 1.523(3) ?
    C20 C22 . . 1.522(3) ?
    C23 C24 . . 1.376(3) ?
    C23 C28 . . 1.374(3) ?
    C24 C25 . . 1.372(4) ?
    C25 C26 . . 1.364(5) ?
    C26 C27 . . 1.347(4) ?
    C27 C28 . . 1.376(4) ?
    C3 H31 . . 0.970 ?
    C3 H32 . . 0.970 ?
    C4 H41 . . 0.970 ?
    C4 H42 . . 0.970 ?
    C5 H51 . . 0.970 ?
    C5 H52 . . 0.970 ?
    C6 H61 . . 0.970 ?
    C6 H62 . . 0.970 ?
    C11 H11 . . 0.930 ?
    C13 H13 . . 0.930 ?
    C15 H151 . . 0.960 ?
    C15 H152 . . 0.960 ?
    C15 H153 . . 0.960 ?
    C16 H161 . . 0.960 ?
    C16 H162 . . 0.960 ?
    C16 H163 . . 0.960 ?
    C17 H171 . . 0.960 ?
    C17 H172 . . 0.960 ?
    C17 H173 . . 0.960 ?
    C19 H19 . . 0.980 ?
    C20 H20 . . 0.980 ?
    C21 H211 . . 0.960 ?
    C21 H212 . . 0.960 ?
    C21 H213 . . 0.960 ?
    C22 H221 . . 0.960 ?
    C22 H222 . . 0.960 ?
    C22 H223 . . 0.960 ?
    C24 H24 . . 0.930 ?
    C25 H25 . . 0.930 ?
    C27 H27 . . 0.930 ?
    C28 H28 . . 0.930 ?
loop_
    _geom_angle_atom_site_label_1
    _geom_angle_atom_site_label_2
    _geom_angle_atom_site_label_3
    _geom_angle_site_symmetry_1
    _geom_angle_site_symmetry_2
    _geom_angle_site_symmetry_3
    _geom_angle
    _geom_angle_publ_flag
    C2 O1 C7 . . . 109.97(17) ?
    C1 O3 C18 . . . 118.69(17) ?
    O3 C1 C2 . . . 118.02(15) ?
    O3 C1 C8 . . . 128.0(2) ?
    C2 C1 C8 . . . 113.91(18) ?
    O1 C2 C1 . . . 101.61(15) ?
    O1 C2 C3 . . . 108.93(18) ?
    O1 C2 C6 . . . 110.08(19) ?
    C1 C2 C3 . . . 115.2(2) ?
    C1 C2 C6 . . . 117.3(2) ?
    C3 C2 C6 . . . 103.59(18) ?
    C2 C3 C4 . . . 104.2(2) ?
    C3 C4 C5 . . . 105.6(2) ?
    C4 C5 C6 . . . 108.0(2) ?
    C2 C6 C5 . . . 106.5(2) ?
    O1 C7 O2 . . . 121.5(2) ?
    O1 C7 C8 . . . 109.38(16) ?
    O2 C7 C8 . . . 129.1(2) ?
    C1 C8 C7 . . . 105.02(19) ?
    C1 C8 C9 . . . 129.65(19) ?
    C7 C8 C9 . . . 125.32(16) ?
    C8 C9 C10 . . . 119.6(2) ?
    C8 C9 C14 . . . 120.4(2) ?
    C10 C9 C14 . . . 120.0(2) ?
    C9 C10 C11 . . . 118.6(2) ?
    C9 C10 C15 . . . 121.2(2) ?
    C11 C10 C15 . . . 120.2(2) ?
    C10 C11 C12 . . . 122.4(3) ?
    C11 C12 C13 . . . 118.0(3) ?
    C11 C12 C16 . . . 120.5(3) ?
    C13 C12 C16 . . . 121.6(3) ?
    C12 C13 C14 . . . 122.6(3) ?
    C9 C14 C13 . . . 118.4(2) ?
    C9 C14 C17 . . . 121.3(2) ?
    C13 C14 C17 . . . 120.3(2) ?
    O3 C18 O4 . . . 122.08(18) ?
    O3 C18 C19 . . . 109.6(2) ?
    O4 C18 C19 . . . 128.3(2) ?
    C18 C19 C20 . . . 112.6(2) ?
    C18 C19 C23 . . . 106.25(15) ?
    C20 C19 C23 . . . 113.27(19) ?
    C19 C20 C21 . . . 111.0(2) ?
    C19 C20 C22 . . . 110.0(2) ?
    C21 C20 C22 . . . 110.24(16) ?
    C19 C23 C24 . . . 121.7(2) ?
    C19 C23 C28 . . . 121.1(2) ?
    C24 C23 C28 . . . 117.2(2) ?
    C23 C24 C25 . . . 121.5(2) ?
    C24 C25 C26 . . . 119.3(2) ?
    Cl1 C26 C25 . . . 119.5(2) ?
    Cl1 C26 C27 . . . 119.6(2) ?
    C25 C26 C27 . . . 120.8(2) ?
    C26 C27 C28 . . . 119.5(3) ?
    C23 C28 C27 . . . 121.6(2) ?
    C2 C3 H31 . . . 110.8 ?
    C2 C3 H32 . . . 110.8 ?
    C4 C3 H31 . . . 110.8 ?
    C4 C3 H32 . . . 110.8 ?
    H31 C3 H32 . . . 109.5 ?
    C3 C4 H41 . . . 110.4 ?
    C3 C4 H42 . . . 110.4 ?
    C5 C4 H41 . . . 110.4 ?
    C5 C4 H42 . . . 110.4 ?
    H41 C4 H42 . . . 109.5 ?
    C4 C5 H51 . . . 109.8 ?
    C4 C5 H52 . . . 109.8 ?
    C6 C5 H51 . . . 109.8 ?
    C6 C5 H52 . . . 109.8 ?
    H51 C5 H52 . . . 109.5 ?
    C2 C6 H61 . . . 110.2 ?
    C2 C6 H62 . . . 110.2 ?
    C5 C6 H61 . . . 110.2 ?
    C5 C6 H62 . . . 110.2 ?
    H61 C6 H62 . . . 109.5 ?
    C10 C11 H11 . . . 118.8 ?
    C12 C11 H11 . . . 118.8 ?
    C12 C13 H13 . . . 118.7 ?
    C14 C13 H13 . . . 118.7 ?
    C10 C15 H151 . . . 109.5 ?
    C10 C15 H152 . . . 109.5 ?
    C10 C15 H153 . . . 109.5 ?
    H151 C15 H152 . . . 109.5 ?
    H151 C15 H153 . . . 109.5 ?
    H152 C15 H153 . . . 109.5 ?
    C12 C16 H161 . . . 109.5 ?
    C12 C16 H162 . . . 109.5 ?
    C12 C16 H163 . . . 109.5 ?
    H161 C16 H162 . . . 109.5 ?
    H161 C16 H163 . . . 109.5 ?
    H162 C16 H163 . . . 109.5 ?
    C14 C17 H171 . . . 109.5 ?
    C14 C17 H172 . . . 109.5 ?
    C14 C17 H173 . . . 109.5 ?
    H171 C17 H172 . . . 109.5 ?
    H171 C17 H173 . . . 109.5 ?
    H172 C17 H173 . . . 109.5 ?
    C18 C19 H19 . . . 108.2 ?
    C20 C19 H19 . . . 108.2 ?
    C23 C19 H19 . . . 108.2 ?
    C19 C20 H20 . . . 108.5 ?
    C21 C20 H20 . . . 108.5 ?
    C22 C20 H20 . . . 108.5 ?
    C20 C21 H211 . . . 109.5 ?
    C20 C21 H212 . . . 109.5 ?
    C20 C21 H213 . . . 109.5 ?
    H211 C21 H212 . . . 109.5 ?
    H211 C21 H213 . . . 109.5 ?
    H212 C21 H213 . . . 109.5 ?
    C20 C22 H221 . . . 109.5 ?
    C20 C22 H222 . . . 109.5 ?
    C20 C22 H223 . . . 109.5 ?
    H221 C22 H222 . . . 109.5 ?
    H221 C22 H223 . . . 109.5 ?
    H222 C22 H223 . . . 109.5 ?
    C23 C24 H24 . . . 119.2 ?
    C25 C24 H24 . . . 119.2 ?
    C24 C25 H25 . . . 120.4 ?
    C26 C25 H25 . . . 120.4 ?
    C26 C27 H27 . . . 120.3 ?
    C28 C27 H27 . . . 120.3 ?
    C23 C28 H28 . . . 119.2 ?
    C27 C28 H28 . . . 119.2 ?
loop_
    _geom_torsion_atom_site_label_1
    _geom_torsion_atom_site_label_2
    _geom_torsion_atom_site_label_3
    _geom_torsion_atom_site_label_4
    _geom_torsion_site_symmetry_1
    _geom_torsion_site_symmetry_2
    _geom_torsion_site_symmetry_3
    _geom_torsion_site_symmetry_4
    _geom_torsion
    _geom_torsion_publ_flag
    C2 O1 C7 O2 . . . . -178.3(2) ?
    C2 O1 C7 C8 . . . . 3.1(3) ?
    C7 O1 C2 C1 . . . . -3.2(2) ?
    C7 O1 C2 C3 . . . . 118.8(2) ?
    C7 O1 C2 C6 . . . . -128.2(2) ?
    C1 O3 C18 O4 . . . . 7.7(2) ?
    C1 O3 C18 C19 . . . . -170.62(17) ?
    C18 O3 C1 C2 . . . . -115.3(2) ?
    C18 O3 C1 C8 . . . . 68.4(3) ?
    O3 C1 C2 O1 . . . . -174.4(2) ?
    O3 C1 C2 C3 . . . . 68.0(2) ?
    O3 C1 C2 C6 . . . . -54.4(3) ?
    O3 C1 C8 C7 . . . . 175.8(2) ?
    O3 C1 C8 C9 . . . . -5.6(4) ?
    C2 C1 C8 C7 . . . . -0.6(3) ?
    C2 C1 C8 C9 . . . . 177.9(2) ?
    C8 C1 C2 O1 . . . . 2.4(3) ?
    C8 C1 C2 C3 . . . . -115.2(2) ?
    C8 C1 C2 C6 . . . . 122.4(2) ?
    O1 C2 C3 C4 . . . . 82.6(2) ?
    O1 C2 C6 C5 . . . . -91.6(2) ?
    C1 C2 C3 C4 . . . . -164.07(18) ?
    C1 C2 C6 C5 . . . . 152.9(2) ?
    C3 C2 C6 C5 . . . . 24.7(2) ?
    C6 C2 C3 C4 . . . . -34.6(2) ?
    C2 C3 C4 C5 . . . . 31.7(2) ?
    C3 C4 C5 C6 . . . . -16.4(2) ?
    C4 C5 C6 C2 . . . . -5.4(2) ?
    O1 C7 C8 C1 . . . . -1.5(3) ?
    O1 C7 C8 C9 . . . . 179.8(2) ?
    O2 C7 C8 C1 . . . . 180.0(2) ?
    O2 C7 C8 C9 . . . . 1.3(5) ?
    C1 C8 C9 C10 . . . . -106.0(3) ?
    C1 C8 C9 C14 . . . . 72.2(3) ?
    C7 C8 C9 C10 . . . . 72.4(3) ?
    C7 C8 C9 C14 . . . . -109.4(2) ?
    C8 C9 C10 C11 . . . . 178.6(2) ?
    C8 C9 C10 C15 . . . . -1.4(3) ?
    C8 C9 C14 C13 . . . . -178.19(18) ?
    C8 C9 C14 C17 . . . . 0.5(2) ?
    C10 C9 C14 C13 . . . . 0.0(2) ?
    C10 C9 C14 C17 . . . . 178.74(18) ?
    C14 C9 C10 C11 . . . . 0.3(3) ?
    C14 C9 C10 C15 . . . . -179.6(2) ?
    C9 C10 C11 C12 . . . . -0.6(3) ?
    C15 C10 C11 C12 . . . . 179.4(2) ?
    C10 C11 C12 C13 . . . . 0.4(4) ?
    C10 C11 C12 C16 . . . . -179.1(2) ?
    C11 C12 C13 C14 . . . .  0.0(3) ?
    C16 C12 C13 C14 . . . . 179.5(2) ?
    C12 C13 C14 C9 . . . . -0.2(3) ?
    C12 C13 C14 C17 . . . . -178.9(2) ?
    O3 C18 C19 C20 . . . . -149.74(17) ?
    O3 C18 C19 C23 . . . . 85.7(2) ?
    O4 C18 C19 C20 . . . . 32.0(3) ?
    O4 C18 C19 C23 . . . . -92.5(2) ?
    C18 C19 C20 C21 . . . . 57.2(2) ?
    C18 C19 C20 C22 . . . . 179.54(18) ?
    C18 C19 C23 C24 . . . . 71.0(2) ?
    C18 C19 C23 C28 . . . . -108.2(2) ?
    C20 C19 C23 C24 . . . . -53.1(2) ?
    C20 C19 C23 C28 . . . . 127.7(2) ?
    C23 C19 C20 C21 . . . . 177.81(18) ?
    C23 C19 C20 C22 . . . . -59.9(2) ?
    C19 C23 C24 C25 . . . . -179.93(19) ?
    C19 C23 C28 C27 . . . . 179.2(2) ?
    C24 C23 C28 C27 . . . . -0.1(2) ?
    C28 C23 C24 C25 . . . . -0.6(3) ?
    C23 C24 C25 C26 . . . . 0.1(3) ?
    C24 C25 C26 Cl1 . . . . 179.56(19) ?
    C24 C25 C26 C27 . . . . 1.1(3) ?
    Cl1 C26 C27 C28 . . . . 179.72(19) ?
    C25 C26 C27 C28 . . . . -1.9(3) ?
    C26 C27 C28 C23 . . . . 1.3(3) ?
loop_
    _geom_hbond_atom_site_label_D
    _geom_hbond_atom_site_label_H
    _geom_hbond_atom_site_label_A
    _geom_hbond_site_symmetry_D
    _geom_hbond_site_symmetry_H
    _geom_hbond_site_symmetry_A
    _geom_hbond_distance_DH
    _geom_hbond_distance_HA
    _geom_hbond_distance_DA
    _geom_hbond_angle_DHA
    _geom_hbond_publ_flag
    C17 H173 Cl1 . . 2_555 0.960 2.804 3.624(5) 144 y
