# Supplementary material for: 3-Mesityl-2-oxo-1-oxaspiro­[4.4]non-3-en-4-yl 2-(4-chloro­phen­yl)-3-methyl­butyrate
Source: Acta Crystallogr Sect E Struct Rep Online. 2008 Dec 20;65(Pt 1):o183. doi: 10.1107/S1600536808043043 (PMC2968092; doi:10.1107/S1600536808043043)
Supplement: Supplementary file 2 [file e-65-0o183-Isup2.hkl]

# 
# h,k,l, Fc-squared, Fo-squared, sigma(Fo-squared) and status flag 
# 
data_I
_shelx_title '  BLLJ' 
_shelx_refln_list_code          4 
_shelx_F_calc_maximum      244.23 
_exptl_crystal_F_000       988.00 
_reflns_d_resolution_high  0.7718 
 
loop_ 
 _symmetry_equiv_pos_as_xyz 
 'x, y, z' 
 '-x+1/2, y+1/2, -z+1/2' 
 '-x, -y, -z' 
 'x-1/2, -y-1/2, z-1/2' 
 
_cell_length_a    13.9224 
_cell_length_b    14.2735 
_cell_length_c    14.3209 
_cell_angle_alpha  90.000 
_cell_angle_beta  113.957 
_cell_angle_gamma  90.000 
 
_shelx_F_squared_multiplier     1.000 
 
loop_ 
 _refln_index_h 
 _refln_index_k 
 _refln_index_l 
 _refln_F_squared_calc 
 _refln_F_squared_meas 
 _refln_F_squared_sigma 
 _refln_observed_status 
   2   0   0     5280.97     4225.75     61.09 o 
   4   0   0     3258.81     3419.77     52.67 o 
   6   0   0       91.84       85.67      4.14 o 
   8   0   0        0.55       -0.69      2.14 o 
  10   0   0       12.70       17.03      3.98 o 
  12   0   0       37.18       26.51      3.93 o 
  14   0   0       21.01       13.41      3.90 o 
  16   0   0        0.19        6.51      9.14 o 
   2   1   0      690.56      569.05      3.46 o 
   3   1   0    11730.85    10991.59    158.00 o 
   4   1   0      216.97      172.95      2.66 o 
   5   1   0       68.86       76.19      2.88 o 
   6   1   0      648.35      677.94      6.82 o 
   7   1   0        2.05       17.69      2.38 o 
   8   1   0      908.11      982.81     11.03 o 
   9   1   0       37.12       40.29      2.99 o 
  10   1   0      131.22      149.34      5.17 o 
  11   1   0       69.97       70.39      4.36 o 
  12   1   0       55.88       61.73      3.58 o 
  13   1   0      106.06      130.14      4.49 o 
  14   1   0        5.31        7.61      3.58 o 
  15   1   0        0.39        5.79      5.41 o 
  16   1   0        0.65        6.04     14.36 o 
   1   2   0      423.28      362.70      3.25 o 
   2   2   0    10653.75    10174.32     98.99 o 
   3   2   0    12621.05    11925.06    110.48 o 
   4   2   0     6163.39     5927.28     48.49 o 
   5   2   0      436.89      294.31      5.02 o 
   6   2   0      946.39      923.79      7.92 o 
   7   2   0       66.33       84.86      3.39 o 
   8   2   0      407.40      429.67     10.65 o 
   9   2   0       86.00       93.60      3.69 o 
  10   2   0       37.42       33.66      3.19 o 
  11   2   0      130.87      125.43      6.21 o 
  12   2   0        2.30        2.93      3.65 o 
  13   2   0        0.08        2.53      3.90 o 
  14   2   0       11.54        9.03      4.73 o 
  15   2   0        4.38        9.04      6.17 o 
  16   2   0        0.00       -6.04      6.04 o 
   1   3   0       36.76       24.84      2.49 o 
   2   3   0      100.50      103.18      2.90 o 
   3   3   0     4938.97     4684.53     51.25 o 
   4   3   0      104.35       80.02      2.73 o 
   5   3   0       84.98       85.69      2.18 o 
   6   3   0      990.21     1114.61     12.00 o 
   7   3   0        0.32       -0.68      2.70 o 
   8   3   0      138.72      158.80     10.12 o 
   9   3   0      326.33      338.05     20.51 o 
  10   3   0        0.59        1.06      6.65 o 
  11   3   0      142.17      161.90      6.69 o 
  12   3   0       69.06       75.01      4.92 o 
  13   3   0        4.44        6.84      4.27 o 
  14   3   0        6.11       18.34      6.46 o 
  15   3   0        0.03       -0.10      4.14 o 
  16   3   0        2.87       13.54      6.38 o 
   0   4   0     2780.33     2600.39     32.56 o 
   1   4   0     1405.06     1283.27     11.27 o 
   2   4   0     6686.43     6183.60     58.16 o 
   3   4   0       15.19        9.88      2.58 o 
   4   4   0     2461.42     2495.10     23.02 o 
   5   4   0      151.11      125.92      3.50 o 
   6   4   0      474.95      460.26      5.47 o 
   7   4   0        3.21       -1.74      1.74 o 
   8   4   0      169.50      169.11      9.39 o 
   9   4   0      559.43      533.83     16.75 o 
  10   4   0        0.72       -2.35      5.86 o 
  11   4   0       55.22       58.24      8.45 o 
  12   4   0       53.45       41.91      5.21 o 
  13   4   0        0.00       -1.51      3.87 o 
  14   4   0        0.76       -2.79      4.51 o 
  15   4   0        0.00        6.42      4.33 o 
  16   4   0        0.01        3.77      8.18 o 
   1   5   0     2082.08     1811.07     16.79 o 
   2   5   0       15.08        7.68      2.25 o 
   3   5   0     1145.85     1085.27     10.86 o 
   4   5   0      409.55      441.35      7.17 o 
   5   5   0     1732.37     1693.64     17.91 o 
   6   5   0       85.52       84.13      3.21 o 
   7   5   0      273.69      278.80      4.37 o 
   8   5   0        6.49        9.58      2.11 o 
   9   5   0      121.48      138.42     15.29 o 
  10   5   0       35.91       38.22      6.37 o 
  11   5   0        0.00        0.36      5.47 o 
  12   5   0        4.23       -0.61      4.13 o 
  13   5   0        0.05       -4.41      5.03 o 
  14   5   0       18.45       19.00      5.14 o 
  15   5   0        2.75       13.44      7.84 o 
   0   6   0     1522.43     1382.76     20.54 o 
   1   6   0      611.28      506.22      6.43 o 
   2   6   0     3098.16     3153.74     30.00 o 
   3   6   0     7141.54     6755.21     69.94 o 
   4   6   0      368.87      372.30      6.05 o 
   5   6   0      134.18      116.80      4.04 o 
   6   6   0        1.66       -0.54      1.89 o 
   7   6   0       26.71       21.96      2.42 o 
   8   6   0        0.11        2.00      2.76 o 
   9   6   0       18.26       24.47      2.50 o 
  10   6   0       25.90       21.72      4.41 o 
  11   6   0       26.29       27.90      7.22 o 
  12   6   0       11.07        8.90      6.96 o 
  13   6   0        0.87       10.50      5.89 o 
  14   6   0        2.21       -8.31      9.11 o 
  15   6   0        3.88       -0.53     15.24 o 
   1   7   0      371.81      401.95      6.14 o 
   2   7   0       31.57       22.17      3.49 o 
   3   7   0      198.59      198.30      4.99 o 
   4   7   0      143.15      145.95      5.80 o 
   5   7   0      172.43      124.39      4.76 o 
   6   7   0       16.51       19.21      4.87 o 
   7   7   0        0.04        0.35      2.83 o 
   8   7   0       63.86       79.44      3.42 o 
   9   7   0       81.62       74.20      4.18 o 
  10   7   0      314.65      300.91     14.11 o 
  11   7   0       14.52       16.35      4.61 o 
  12   7   0       77.56       66.43      9.28 o 
  13   7   0        0.89       -0.72      4.97 o 
  14   7   0        9.23       17.35     18.71 o 
  15   7   0        4.88       10.57      8.38 o 
   0   8   0     2342.06     2372.69     34.67 o 
   1   8   0      136.87      117.97      4.24 o 
   2   8   0      526.47      561.56      8.59 o 
   3   8   0      271.28      267.45      5.78 o 
   4   8   0        3.79       14.75      3.64 o 
   5   8   0       10.84        7.65      3.94 o 
   6   8   0       25.69       33.41      4.42 o 
   7   8   0       38.47       25.86      3.68 o 
   8   8   0       26.92       31.53      4.25 o 
   9   8   0       36.84       43.37      3.66 o 
  10   8   0        2.18       -2.23      2.59 o 
  11   8   0        1.07        4.18      2.61 o 
  12   8   0        0.39        9.76      9.86 o 
  13   8   0        4.21        1.21      8.40 o 
  14   8   0        1.14       -5.85     10.73 o 
   1   9   0      190.25      216.06      5.57 o 
   2   9   0       13.66        4.12      3.28 o 
   3   9   0      153.73      149.82      5.49 o 
   4   9   0      136.05      152.13      5.76 o 
   5   9   0       57.85       51.44      4.85 o 
   6   9   0        6.89        5.78      3.78 o 
   7   9   0        6.45        3.24      4.01 o 
   8   9   0      314.34      340.70      8.14 o 
   9   9   0       43.32       32.74      4.52 o 
  10   9   0       15.33       16.70      3.40 o 
  11   9   0        0.02        1.77      3.82 o 
  12   9   0       22.57       27.95     17.86 o 
  13   9   0        0.36        8.25      8.69 o 
  14   9   0        0.68       13.55     11.03 o 
   0  10   0       11.42        8.62      4.91 o 
   1  10   0      206.41      206.70      7.43 o 
   2  10   0        0.04       -0.15      3.70 o 
   3  10   0       40.33       42.92      4.59 o 
   4  10   0        1.32       -2.60      3.52 o 
   5  10   0        8.94        7.18      4.43 o 
   6  10   0       98.93       96.24      7.17 o 
   7  10   0       25.79       49.32      5.70 o 
   8  10   0       11.21       11.98      3.60 o 
   9  10   0        1.07        4.69      3.92 o 
  10  10   0        6.04        7.44      3.72 o 
  11  10   0       14.69       12.27      3.43 o 
  12  10   0        1.02        6.85      7.12 o 
  13  10   0        0.18       21.11     15.06 o 
   1  11   0       10.81       10.76      3.97 o 
   2  11   0      105.74      108.50      5.95 o 
   3  11   0       34.61       33.83      4.63 o 
   4  11   0        9.45        8.52      4.17 o 
   5  11   0        8.33        5.09      4.66 o 
   6  11   0      255.31      282.37     11.86 o 
   7  11   0        0.78       -1.10      4.32 o 
   8  11   0        6.51        9.30      4.92 o 
   9  11   0        1.17        2.54      3.50 o 
  10  11   0        0.02       -3.60      3.60 o 
  11  11   0        0.15        3.89      8.88 o 
  12  11   0        0.40       11.30      7.69 o 
  13  11   0        0.32        4.18     11.69 o 
   0  12   0       92.65       85.24      8.07 o 
   1  12   0       14.25       17.67      4.86 o 
   2  12   0        0.00       -2.62      4.78 o 
   3  12   0       14.54       11.79      4.47 o 
   4  12   0        3.65        0.48      4.46 o 
   5  12   0        9.39       18.98      5.33 o 
   6  12   0        1.21        1.31      4.36 o 
   7  12   0        0.72       -6.12      6.12 o 
   8  12   0        3.14        5.95      5.07 o 
   9  12   0        1.13       15.47      7.84 o 
  10  12   0        3.67       11.04      5.32 o 
  11  12   0        0.24        4.54      6.03 o 
  12  12   0        3.54       21.37      6.98 o 
   1  13   0       16.80       21.20      5.37 o 
   2  13   0        3.07       -2.21      4.37 o 
   3  13   0       58.63       54.35      5.91 o 
   4  13   0       20.68       27.15      5.67 o 
   5  13   0        1.63       -3.74      5.68 o 
   6  13   0        0.17        5.84      4.96 o 
   7  13   0       21.63       27.83      5.96 o 
   8  13   0        0.06        7.36      9.55 o 
   9  13   0       11.87       11.72      5.18 o 
  10  13   0        0.45        5.48      4.51 o 
  11  13   0        5.86       28.39     10.69 o 
   0  14   0        6.54       16.64      7.31 o 
   1  14   0       53.32       49.04      5.94 o 
   2  14   0       16.08        8.28      5.08 o 
   3  14   0       63.95       68.07      7.13 o 
   4  14   0       51.41       43.23      6.33 o 
   5  14   0       11.43       12.07      7.87 o 
   6  14   0        0.54        0.38      5.34 o 
   7  14   0        3.03        5.37      5.55 o 
   8  14   0        1.55        7.92      6.55 o 
   9  14   0        1.18        3.22      6.44 o 
  10  14   0        0.44       -3.33      9.59 o 
   1  15   0        1.21        7.04      5.68 o 
   2  15   0        8.90       15.47      6.16 o 
   3  15   0        0.75        2.94      5.87 o 
   4  15   0        0.20        3.85      5.58 o 
   5  15   0        7.36       11.27      5.78 o 
   6  15   0        1.34       -1.16      5.41 o 
   7  15   0        2.10        9.15      6.13 o 
   8  15   0        0.01        6.85      6.63 o 
   9  15   0        0.05        1.75      4.96 o 
   0  16   0        2.20       -3.02     18.19 o 
   1  16   0        2.57        0.63      9.54 o 
   2  16   0        1.26        6.99      5.84 o 
   3  16   0        2.73       12.18     11.20 o 
   4  16   0        2.28       -1.09      6.38 o 
   5  16   0        0.15       -5.54      6.66 o 
   6  16   0       12.91       19.70     10.09 o 
   7  16   0        1.63        5.13      6.80 o 
   8  16   0        0.99       -4.52      9.01 o 
   1  17   0        3.05        5.89      6.16 o 
   2  17   0        0.14       -7.67      7.67 o 
   3  17   0        3.50        6.29      7.51 o 
   4  17   0        0.40        8.33      6.45 o 
   5  17   0       12.14       16.64      7.08 o 
   6  17   0        2.27       16.50      8.55 o 
   0  18   0        1.13       13.22     10.35 o 
   1  18   0        0.28       -4.70      7.10 o 
   2  18   0        0.37        6.35      6.74 o 
   3  18   0        2.95       12.40      6.95 o 
 -15   0   1        0.43        5.70      7.79 o 
 -13   0   1        8.51       15.76      3.12 o 
 -11   0   1      105.80      113.95      6.73 o 
  -9   0   1       20.95       19.41      3.26 o 
  -7   0   1       27.12       14.82      2.94 o 
  -5   0   1      833.72      872.27     17.87 o 
   3   0   1    59650.73    56277.39   1228.36 o 
   5   0   1       44.59       45.22      3.61 o 
   7   0   1      895.36      925.47     14.06 o 
   9   0   1        0.88       -1.36      3.30 o 
  11   0   1        5.67        7.25      3.40 o 
  13   0   1       27.29       33.12      6.29 o 
  15   0   1       11.61       24.33      8.45 o 
 -16   1   1       10.36       17.08      7.03 o 
 -15   1   1       21.67       17.19      5.92 o 
 -14   1   1        0.84       -2.28      3.87 o 
 -13   1   1       93.67       86.47      7.49 o 
 -12   1   1       33.59       33.94      2.43 o 
 -11   1   1      274.83      285.22      5.46 o 
 -10   1   1       85.63       96.28      2.51 o 
  -9   1   1        6.13        5.74      1.94 o 
  -8   1   1       47.65       46.18      1.76 o 
  -7   1   1      185.82      142.83      3.33 o 
  -6   1   1     1276.59     1123.21     10.79 o 
  -5   1   1      100.07      142.96      4.86 o 
  -4   1   1     6976.52     6067.40    203.05 o 
  -3   1   1      582.88      408.76      5.63 o 
  -2   1   1       34.95       41.86      1.63 o 
   1   1   1       33.58       28.07      0.76 o 
   2   1   1       55.21       72.66      1.53 o 
   3   1   1     3679.44     3304.66     24.52 o 
   4   1   1     5684.94     5529.82     40.54 o 
   5   1   1       15.76       13.65      1.47 o 
   6   1   1     1273.81     1198.23     11.35 o 
   7   1   1      859.36      935.03      8.59 o 
   8   1   1        2.63        8.28      2.04 o 
   9   1   1       83.76       99.47      3.73 o 
  10   1   1       17.90       17.32      2.39 o 
  11   1   1        4.22        5.69      2.37 o 
  12   1   1       36.82       40.90      4.20 o 
  13   1   1       74.67       91.90      4.17 o 
  14   1   1        0.57       -4.58      4.58 o 
  15   1   1        0.45       -0.45      4.96 o 
  16   1   1        9.76       15.96      6.31 o 
 -16   2   1        0.72        3.77      6.19 o 
 -15   2   1        4.73        7.45      6.20 o 
 -14   2   1        5.96        6.20      3.56 o 
 -13   2   1       90.92      109.54      5.76 o 
 -12   2   1       12.69        7.00      3.70 o 
 -11   2   1        1.42       -1.12      2.97 o 
 -10   2   1        3.25        2.64      2.99 o 
  -9   2   1       30.65       31.87      5.38 o 
  -8   2   1       79.17       99.20      6.79 o 
  -7   2   1      132.86      139.40      6.76 o 
  -6   2   1      527.84      502.82     12.51 o 
  -5   2   1     2475.30     2148.13     17.95 o 
  -4   2   1     2342.84     2019.78     28.43 o 
  -3   2   1     3608.98     2982.67     67.98 o 
  -2   2   1     4754.82     4260.85     35.80 o 
  -1   2   1     7653.79     7144.60     62.94 o 
   0   2   1      153.57      121.23      1.64 o 
   1   2   1      889.78      727.06      9.16 o 
   2   2   1      441.54      342.65      4.08 o 
   3   2   1     6605.75     6161.50     49.76 o 
   4   2   1     3135.73     2928.09     22.06 o 
   5   2   1        2.77        1.30      1.54 o 
   6   2   1      127.01      123.99      2.60 o 
   7   2   1      501.58      527.33      6.43 o 
   8   2   1      327.57      355.50      5.28 o 
   9   2   1       12.36       10.31      2.19 o 
  10   2   1       78.75       72.30      3.69 o 
  11   2   1       95.78       94.70      6.15 o 
  12   2   1        2.14        4.72      3.53 o 
  13   2   1        1.21       -0.06      3.30 o 
  14   2   1       10.68       17.91      4.39 o 
  15   2   1        0.15        7.21      6.56 o 
 -16   3   1        0.40       -0.68      6.37 o 
 -15   3   1        2.57        9.52      4.12 o 
 -14   3   1        0.00       -0.90      3.70 o 
 -13   3   1        1.11        0.27      3.36 o 
 -12   3   1        0.04        0.56      3.48 o 
 -11   3   1        1.05        4.62      3.59 o 
 -10   3   1      148.75      150.19      9.82 o 
  -9   3   1       67.01       67.55     10.27 o 
  -8   3   1       10.97        8.23      4.39 o 
  -7   3   1       65.86       68.32      4.15 o 
  -6   3   1        1.98       -1.78      1.78 o 
  -5   3   1     1532.78     1389.72     11.07 o 
  -4   3   1      378.99      368.68      5.24 o 
  -3   3   1      253.25      285.40      4.63 o 
  -2   3   1     7280.14     6231.89     57.50 o 
  -1   3   1      890.25      803.22      7.04 o 
   0   3   1      592.15      506.73      4.78 o 
   1   3   1     6805.94     6209.14     54.92 o 
   2   3   1    10813.08    10197.05    116.47 o 
   3   3   1      338.38      330.92      3.70 o 
   4   3   1     2057.86     1904.20     14.81 o 
   5   3   1        0.98        1.33      1.63 o 
   6   3   1     1781.05     1575.65     23.32 o 
   7   3   1        9.93       13.74      2.20 o 
   8   3   1       30.35       29.96      2.72 o 
   9   3   1       73.56       82.72      6.12 o 
  10   3   1       14.83       16.13      5.43 o 
  11   3   1        1.50        0.59      3.40 o 
  12   3   1       16.69       18.07      4.31 o 
  13   3   1       12.54       14.82      4.32 o 
  14   3   1        4.56        7.22      4.27 o 
  15   3   1        0.06       11.18      7.15 o 
 -16   4   1        0.92       13.72      6.94 o 
 -15   4   1        7.50        6.18      4.55 o 
 -14   4   1        3.20        4.88      4.23 o 
 -13   4   1       33.21       33.92      5.24 o 
 -12   4   1        0.10        2.62      3.95 o 
 -11   4   1        0.00       -0.86      5.69 o 
 -10   4   1       11.28       24.30      6.10 o 
  -9   4   1       17.02       21.39      5.40 o 
  -8   4   1      745.95      611.33      6.96 o 
  -7   4   1        6.02        6.65      1.87 o 
  -6   4   1      949.19      930.09      8.66 o 
  -5   4   1      178.34      177.57      4.33 o 
  -4   4   1        1.25        3.28      2.45 o 
  -3   4   1      437.62      452.41      5.75 o 
  -2   4   1     1045.31      991.78      9.43 o 
  -1   4   1     1765.99     1697.39     15.01 o 
   0   4   1        5.64        7.28      1.89 o 
   1   4   1     1639.05     1524.04     12.97 o 
   2   4   1     1280.73     1146.11     10.29 o 
   3   4   1     3248.14     3065.58     27.25 o 
   4   4   1     1383.80     1448.98     11.92 o 
   5   4   1      582.48      496.55      5.84 o 
   6   4   1     3944.37     3799.50     33.96 o 
   7   4   1       26.39       29.70      2.61 o 
   8   4   1        2.21        5.50      2.27 o 
   9   4   1       65.14       63.48      3.44 o 
  10   4   1        6.02        7.23      3.91 o 
  11   4   1        0.43       -1.20      3.81 o 
  12   4   1       59.99       41.23      4.68 o 
  13   4   1       19.05       21.21      5.00 o 
  14   4   1        4.81        1.12      4.52 o 
  15   4   1        9.89       12.89      8.61 o 
 -16   5   1        4.17       -1.70     10.00 o 
 -15   5   1        1.10        2.04      5.00 o 
 -14   5   1        0.73       -4.85      4.85 o 
 -13   5   1       53.75       54.59      6.01 o 
 -12   5   1       34.35       34.06      7.56 o 
 -11   5   1      150.78      192.41      9.89 o 
 -10   5   1       87.34      106.80      7.82 o 
  -9   5   1      214.23      196.46      3.88 o 
  -8   5   1       30.06       30.10      2.40 o 
  -7   5   1       32.54       31.35      1.96 o 
  -6   5   1       88.75       81.05      4.71 o 
  -5   5   1     1281.08     1361.86     14.45 o 
  -4   5   1       22.19       26.62      2.96 o 
  -3   5   1     2905.31     2656.35     24.66 o 
  -2   5   1      750.04      643.89      7.27 o 
  -1   5   1      801.37      705.30      7.47 o 
   0   5   1       61.60       73.71      3.09 o 
   1   5   1      114.05      139.89      3.23 o 
   2   5   1      269.98      211.39      3.81 o 
   3   5   1      443.20      476.87      9.64 o 
   4   5   1      371.72      338.09      5.31 o 
   5   5   1      194.91      183.67      4.14 o 
   6   5   1      371.05      401.97      6.39 o 
   7   5   1       10.40       14.11      2.57 o 
   8   5   1      337.50      327.37     11.44 o 
   9   5   1      348.42      333.05     11.09 o 
  10   5   1       28.92       32.61      3.22 o 
  11   5   1       82.79      103.47      7.14 o 
  12   5   1       74.91       76.43      6.35 o 
  13   5   1        0.60       -1.81      4.05 o 
  14   5   1        5.01        5.30      5.09 o 
  15   5   1        2.21       -3.28      7.12 o 
 -15   6   1        0.26       -3.86     25.97 o 
 -14   6   1        0.26        2.33     10.33 o 
 -13   6   1       17.30       23.22     12.15 o 
 -12   6   1        0.90        4.91      7.83 o 
 -11   6   1       18.37       23.94     11.65 o 
 -10   6   1       29.89       30.39      3.85 o 
  -9   6   1       84.17       98.38      5.50 o 
  -8   6   1       35.95       32.85      3.05 o 
  -7   6   1      175.10      185.94      4.25 o 
  -6   6   1      312.80      354.69      6.51 o 
  -5   6   1      113.82      105.08      3.97 o 
  -4   6   1      872.36      793.88     10.17 o 
  -3   6   1     3253.47     3011.62     30.10 o 
  -2   6   1      595.95      570.22      7.13 o 
  -1   6   1      724.31      672.83      8.12 o 
   0   6   1        9.40        9.33      2.59 o 
   1   6   1      153.25      159.48      3.84 o 
   2   6   1        6.54       14.73      2.76 o 
   3   6   1     1207.48     1327.34     14.20 o 
   4   6   1      175.23      155.62      4.36 o 
   5   6   1      321.32      334.71      6.23 o 
   6   6   1       30.19       43.55      2.72 o 
   7   6   1      507.67      511.49      7.41 o 
   8   6   1      632.82      579.35      8.25 o 
   9   6   1        7.84        4.77      3.74 o 
  10   6   1       26.25       32.54      7.53 o 
  11   6   1        7.02        5.35      4.68 o 
  12   6   1       10.59        9.78      6.03 o 
  13   6   1       18.32       17.92      5.86 o 
  14   6   1        2.49       -0.12      5.53 o 
  15   6   1        5.13        6.97      6.69 o 
 -15   7   1        4.73       42.25     14.24 o 
 -14   7   1       12.21       26.12     10.77 o 
 -13   7   1        7.38        4.39      7.62 o 
 -12   7   1       45.25       39.64      8.75 o 
 -11   7   1        3.33       -1.34      6.52 o 
 -10   7   1      151.53      138.32      7.14 o 
  -9   7   1      284.40      261.54     16.47 o 
  -8   7   1      130.31      120.38      4.47 o 
  -7   7   1      134.73      149.39      5.42 o 
  -6   7   1       19.18       26.25      3.61 o 
  -5   7   1      944.73      904.57     11.42 o 
  -4   7   1       14.67       18.01      3.12 o 
  -3   7   1        4.42       10.12      2.88 o 
  -2   7   1       28.37       29.64      3.38 o 
  -1   7   1        0.54       -0.67      2.59 o 
   0   7   1       94.26       97.44      3.66 o 
   1   7   1       95.10      112.20      3.71 o 
   2   7   1       35.97       28.12      3.21 o 
   3   7   1      238.95      210.38      5.52 o 
   4   7   1       20.55       20.93      2.96 o 
   5   7   1       20.25       22.68      4.04 o 
   6   7   1       17.63       25.48      3.06 o 
   7   7   1        5.77        6.94      2.72 o 
   8   7   1       68.33       76.85      3.66 o 
   9   7   1        1.47        1.93      2.62 o 
  10   7   1      132.94      120.47     10.47 o 
  11   7   1        2.36        1.97      2.86 o 
  12   7   1       26.43       22.64      6.03 o 
  13   7   1        0.05        3.58      6.38 o 
  14   7   1        1.63        5.29      6.35 o 
 -15   8   1        1.63        3.99      9.54 o 
 -14   8   1        0.48       13.31      9.21 o 
 -13   8   1        2.40       -2.26      8.99 o 
 -12   8   1       10.62        3.11      7.45 o 
 -11   8   1       73.61       82.54      7.39 o 
 -10   8   1       33.59       33.21      3.68 o 
  -9   8   1        1.90        3.37      2.54 o 
  -8   8   1      195.62      188.03      4.84 o 
  -7   8   1      165.25      187.24      6.23 o 
  -6   8   1      246.99      244.02      9.80 o 
  -5   8   1       10.26       10.12      3.42 o 
  -4   8   1      442.36      402.44      8.74 o 
  -3   8   1     1073.42     1137.32     14.18 o 
  -2   8   1      262.17      283.56      5.82 o 
  -1   8   1     1903.71     1838.14     23.80 o 
   0   8   1        5.46        5.43      2.98 o 
   1   8   1       15.95       18.70      3.02 o 
   2   8   1      791.32      820.84     10.06 o 
   3   8   1      387.96      356.66      7.28 o 
   4   8   1      387.66      388.93      6.93 o 
   5   8   1       99.00       81.23      4.21 o 
   6   8   1        2.96        5.07      3.63 o 
   7   8   1        0.79        1.76      2.65 o 
   8   8   1      354.74      364.38      7.37 o 
   9   8   1       39.68       37.81      4.20 o 
  10   8   1       27.07       22.99      3.65 o 
  11   8   1        0.54        8.62      3.15 o 
  12   8   1        0.10       -9.21      9.21 o 
  13   8   1        0.07       10.59     10.04 o 
  14   8   1        0.27        2.68      8.22 o 
 -14   9   1        0.46        9.86     11.97 o 
 -13   9   1        0.08        6.31      8.78 o 
 -12   9   1        0.47        5.76      6.15 o 
 -11   9   1       45.49       40.93      6.25 o 
 -10   9   1        0.26       -2.74      2.74 o 
  -9   9   1      197.79      199.87      7.04 o 
  -8   9   1      206.76      207.04      8.15 o 
  -7   9   1       33.84       26.97      4.80 o 
  -6   9   1      172.22      165.73      6.70 o 
  -5   9   1       17.92       33.21      4.61 o 
  -4   9   1      283.06      288.07      6.69 o 
  -3   9   1      260.61      230.10      5.86 o 
  -2   9   1       10.08        5.97      3.43 o 
  -1   9   1     1116.65     1097.40     13.45 o 
   0   9   1       43.54       37.50      4.54 o 
   1   9   1      376.84      334.75      6.51 o 
   2   9   1       21.63       26.42      3.86 o 
   3   9   1      163.30      153.46      5.46 o 
   4   9   1        4.77        7.67      3.59 o 
   5   9   1       72.48       86.03      4.63 o 
   6   9   1      190.21      171.84      6.07 o 
   7   9   1      229.77      246.66      6.40 o 
   8   9   1       35.61       25.21      4.26 o 
   9   9   1        1.28       -1.20      3.56 o 
  10   9   1       21.08       20.26      4.29 o 
  11   9   1        7.10        6.47      5.06 o 
  12   9   1        5.10       24.38     35.15 o 
  13   9   1        0.08        0.82      9.21 o 
 -14  10   1        1.98        1.90     11.84 o 
 -13  10   1        3.15        6.77     11.64 o 
 -12  10   1        5.41       14.30      6.19 o 
 -11  10   1        0.99        4.00      3.64 o 
 -10  10   1        4.43        7.95      3.14 o 
  -9  10   1        0.60        0.81      3.78 o 
  -8  10   1       10.15       10.99      5.16 o 
  -7  10   1       65.13       76.62      6.02 o 
  -6  10   1      222.02      251.62     12.36 o 
  -5  10   1       27.36       28.39      4.52 o 
  -4  10   1       89.09       71.57      5.23 o 
  -3  10   1       98.04      113.23      5.64 o 
  -2  10   1       62.50       69.17      4.55 o 
  -1  10   1        2.02        1.66      3.45 o 
   0  10   1       10.14       13.44      3.56 o 
   1  10   1      131.62      105.00      4.89 o 
   2  10   1       40.08       41.00      5.14 o 
   3  10   1      180.03      200.41      7.31 o 
   4  10   1        8.67        7.61      5.28 o 
   5  10   1      347.88      390.14     10.06 o 
   6  10   1       12.95       18.52      4.92 o 
   7  10   1       18.36       15.84      3.56 o 
   8  10   1       16.93       19.53      3.98 o 
   9  10   1        6.32        5.71      3.54 o 
  10  10   1       22.20       22.00      4.66 o 
  11  10   1        2.63        8.88      6.25 o 
  12  10   1        5.13       -0.04      6.48 o 
  13  10   1        0.72        1.96      8.53 o 
 -13  11   1        0.70       10.10     10.18 o 
 -12  11   1        1.60       15.82      9.53 o 
 -11  11   1        1.97       14.35      7.89 o 
 -10  11   1        8.23       10.23      3.63 o 
  -9  11   1       13.88       11.93      4.76 o 
  -8  11   1        0.49       -1.57      5.08 o 
  -7  11   1        1.83        1.62      5.39 o 
  -6  11   1      142.98      155.49      7.09 o 
  -5  11   1       67.42       71.75      7.94 o 
  -4  11   1      198.01      213.51      7.11 o 
  -3  11   1        0.79       -0.64      4.08 o 
  -2  11   1        4.41        2.14      4.08 o 
  -1  11   1       46.67       39.15      4.96 o 
   0  11   1      356.41      327.97      8.17 o 
   1  11   1       96.56       88.73      5.83 o 
   2  11   1       82.34      116.12      5.96 o 
   3  11   1        1.83        3.37      3.97 o 
   4  11   1      234.02      266.54      8.42 o 
   5  11   1        0.14        7.23      4.22 o 
   6  11   1       59.43       75.73      7.45 o 
   7  11   1        0.11       -0.78      4.08 o 
   8  11   1        0.69        0.53      4.85 o 
   9  11   1        5.26        5.23      4.02 o 
  10  11   1        3.94        5.91      4.68 o 
  11  11   1        0.58        3.21      3.64 o 
  12  11   1        2.10       10.17      7.80 o 
 -12  12   1        8.55       32.15      7.58 o 
 -11  12   1        0.64       15.05     11.21 o 
 -10  12   1       12.73       20.77      6.12 o 
  -9  12   1        2.97        1.15      3.54 o 
  -8  12   1        0.04        0.94      5.27 o 
  -7  12   1        9.92        3.55      4.79 o 
  -6  12   1       89.86       98.08      7.74 o 
  -5  12   1       60.08       56.72      5.85 o 
  -4  12   1       86.91       94.67      6.18 o 
  -3  12   1       52.50       64.13      8.87 o 
  -2  12   1        6.32        6.83      4.68 o 
  -1  12   1       36.09       43.36      5.10 o 
   0  12   1      424.69      415.32      9.30 o 
   1  12   1       63.20       61.38      7.19 o 
   2  12   1        0.01        3.52      4.80 o 
   3  12   1        0.26        3.15      4.26 o 
   4  12   1       86.15       82.39      6.22 o 
   5  12   1       60.18       48.78      6.54 o 
   6  12   1        4.04        2.49      4.85 o 
   7  12   1        0.67        2.41      4.82 o 
   8  12   1        0.04        1.96      3.78 o 
   9  12   1        8.21       14.96      5.00 o 
  10  12   1       17.62       22.68      5.29 o 
  11  12   1        4.12        5.87      9.49 o 
  12  12   1        0.89       19.27      8.48 o 
 -12  13   1        1.90       10.55     12.29 o 
 -11  13   1        4.70       12.37      8.67 o 
 -10  13   1        0.23        1.32      4.31 o 
  -9  13   1        6.15       19.34      7.85 o 
  -8  13   1       21.45       40.28     10.29 o 
  -7  13   1       18.04       12.84      6.05 o 
  -6  13   1       43.80       51.95      6.82 o 
  -5  13   1        5.55        9.40      5.10 o 
  -4  13   1       26.64       31.33      5.51 o 
  -3  13   1       11.07        8.45      4.79 o 
  -2  13   1       41.54       42.27      6.07 o 
  -1  13   1        1.67        0.35      4.05 o 
   0  13   1       13.30       11.21      5.20 o 
   1  13   1        3.73        4.70      4.39 o 
   2  13   1        0.21        3.07      4.37 o 
   3  13   1       40.54       44.47      5.55 o 
   4  13   1        0.08        2.87      5.46 o 
   5  13   1        1.84       10.09      6.51 o 
   6  13   1        8.74       11.90      5.53 o 
   7  13   1       10.80       14.48      6.05 o 
   8  13   1        3.56       -4.30      4.30 o 
   9  13   1       11.54       10.49      5.09 o 
  10  13   1        0.18        7.45      4.62 o 
  11  13   1        0.21       13.64      6.61 o 
 -11  14   1        2.41        9.32      7.20 o 
 -10  14   1        0.54       -2.81      5.69 o 
  -9  14   1        1.97       -2.28      6.51 o 
  -8  14   1        1.89        9.98      6.09 o 
  -7  14   1        0.11        0.13      6.65 o 
  -6  14   1        0.81       -0.97      5.56 o 
  -5  14   1        2.90       10.89      5.51 o 
  -4  14   1       57.36       69.18      7.39 o 
  -3  14   1        0.93        0.86      5.05 o 
  -2  14   1        5.78        5.01      5.43 o 
  -1  14   1       22.11       15.49      5.17 o 
   0  14   1        1.36        0.95      4.87 o 
   1  14   1        0.02        0.94      4.38 o 
   2  14   1        0.05        4.84      5.74 o 
   3  14   1       11.45        9.10      5.20 o 
   4  14   1        0.00        0.86      4.71 o 
   5  14   1       18.69       25.93      7.96 o 
   6  14   1        0.33       -1.12      5.51 o 
   7  14   1        6.76        4.53      5.52 o 
   8  14   1        0.00        1.13      4.47 o 
   9  14   1        0.11        5.44      5.08 o 
  10  14   1        1.91        6.87      4.85 o 
  -9  15   1        1.58       12.19      8.39 o 
  -8  15   1        1.32        9.91      6.53 o 
  -7  15   1        3.50       14.78      7.09 o 
  -6  15   1        0.73        5.59      6.31 o 
  -5  15   1        9.90       17.31      6.73 o 
  -4  15   1        2.41        3.33      5.96 o 
  -3  15   1        1.92        4.08      5.30 o 
  -2  15   1       11.09       15.10      5.67 o 
  -1  15   1       16.63       22.24      6.32 o 
   0  15   1       12.31        9.90      5.35 o 
   1  15   1        5.45       18.46      9.56 o 
   2  15   1        0.15       -3.69      5.10 o 
   3  15   1        4.01        3.44      5.12 o 
   4  15   1        1.88       12.94      6.62 o 
   5  15   1        1.98       11.57      6.90 o 
   6  15   1        0.27        7.90     10.76 o 
   7  15   1        0.85        1.52      6.22 o 
   8  15   1        1.67        1.09      7.75 o 
   9  15   1        8.24        4.04      5.40 o 
  -8  16   1        1.07        6.98      6.89 o 
  -7  16   1        0.67        8.91      6.63 o 
  -6  16   1        0.42       12.71      7.95 o 
  -5  16   1        1.16        5.95      6.09 o 
  -4  16   1        0.73        1.66      8.47 o 
  -3  16   1        0.00       12.45      7.91 o 
  -2  16   1        1.42        2.82      5.49 o 
  -1  16   1        0.21        4.74      6.66 o 
   0  16   1        0.02       -6.79      9.04 o 
   1  16   1        0.14        7.02      5.62 o 
   2  16   1        0.41       -0.49      6.36 o 
   3  16   1        7.08       13.07      6.53 o 
   4  16   1        0.66        9.95      6.47 o 
   5  16   1       13.36       17.73      8.80 o 
   6  16   1        1.47        0.48      6.14 o 
   7  16   1        1.41        3.18      6.95 o 
  -6  17   1        1.07       12.01      8.68 o 
  -5  17   1        0.14       -0.03      7.79 o 
  -4  17   1        1.65       14.53     11.17 o 
  -3  17   1        1.94       -2.27      6.16 o 
  -2  17   1        4.15       10.84      7.51 o 
  -1  17   1        4.33       20.13      7.35 o 
   0  17   1        0.20        1.05      6.15 o 
   1  17   1        3.83       11.36      6.66 o 
   2  17   1        0.47       16.05      6.43 o 
   3  17   1        0.10       11.98     12.12 o 
   4  17   1        1.03       16.75      7.50 o 
   5  17   1        1.25       11.08      7.37 o 
   6  17   1        1.42       21.12     11.51 o 
  -4  18   1        1.47       25.53     10.16 o 
  -3  18   1        4.78        9.72      7.62 o 
  -2  18   1        0.04        1.66      9.34 o 
  -1  18   1        0.88        4.71      6.69 o 
   0  18   1        0.25        0.40      6.73 o 
   1  18   1        0.56       -3.36      9.71 o 
   2  18   1        0.54       -4.88      6.53 o 
   3  18   1        1.51       15.38      8.39 o 
 -16   0   2       10.53       29.04      9.67 o 
 -14   0   2      289.29      327.27     19.81 o 
 -12   0   2       20.48       28.25      3.61 o 
 -10   0   2      155.00      186.11      5.85 o 
  -8   0   2       27.69       34.14      2.82 o 
  -6   0   2     1041.40     1013.69     21.31 o 
  -4   0   2     2342.63     2123.24     36.72 o 
  -2   0   2    57291.19    56577.41    961.17 o 
   0   0   2    14803.35    12858.59    460.26 o 
   2   0   2     1132.77     1178.48      9.34 o 
   4   0   2       11.09       13.07      2.35 o 
   6   0   2       95.83       92.14      3.87 o 
   8   0   2      142.78      145.67      8.38 o 
  10   0   2      105.10      107.96      5.76 o 
  12   0   2      163.59      167.89      6.57 o 
  14   0   2        0.20       -5.24      6.77 o 
 -17   1   2        0.07       -4.66      7.11 o 
 -16   1   2        5.44       14.98      7.70 o 
 -15   1   2        2.47       -3.42      5.48 o 
 -14   1   2        2.84        1.35      2.74 o 
 -13   1   2       74.96       73.01      3.84 o 
 -12   1   2        4.16        8.76      3.37 o 
 -11   1   2       39.00       43.95      1.54 o 
 -10   1   2      107.67      102.06      3.95 o 
  -9   1   2       15.17        5.75      3.13 o 
  -8   1   2        7.09       10.13      2.68 o 
  -7   1   2     1018.86      909.35     10.26 o 
  -6   1   2     1640.74     1595.47     22.01 o 
  -5   1   2      138.90      118.25      7.16 o 
  -4   1   2      186.21      204.83      8.85 o 
  -3   1   2       69.11       63.68      1.31 o 
  -2   1   2      762.87      665.03      4.54 o 
  -1   1   2    13746.73    11659.04    108.15 o 
   0   1   2     4651.49     3944.55     25.29 o 
   1   1   2    16864.35    14607.31    221.73 o 
   2   1   2        6.97        9.98      1.19 o 
   3   1   2     1138.84      906.18      6.98 o 
   4   1   2     4235.46     3985.87     26.45 o 
   5   1   2      212.69      191.35      2.81 o 
   6   1   2        9.33       17.88      1.73 o 
   7   1   2      103.06      105.38      2.87 o 
   8   1   2      629.16      684.25      8.15 o 
   9   1   2       44.91       45.32      2.80 o 
  10   1   2      118.72      131.44      3.99 o 
  11   1   2        4.51        4.83      2.62 o 
  12   1   2       67.05       69.03      4.00 o 
  13   1   2        3.00        4.26      2.97 o 
  14   1   2        3.42       -0.41      3.70 o 
  15   1   2        2.63       12.33      5.98 o 
 -17   2   2        0.93       14.91      7.57 o 
 -16   2   2        7.01        1.51      5.75 o 
 -15   2   2        0.26       -2.97      5.96 o 
 -14   2   2        0.17        1.71      3.26 o 
 -13   2   2       13.89       10.56      4.20 o 
 -12   2   2       36.96       38.95      6.43 o 
 -11   2   2       80.37       66.65      4.07 o 
 -10   2   2        7.12       15.82     11.15 o 
  -9   2   2      767.96      730.16     16.77 o 
  -8   2   2        8.79       17.39      5.42 o 
  -7   2   2      519.23      459.56      9.76 o 
  -6   2   2      199.95      174.59      4.89 o 
  -5   2   2     1136.49     1248.45     14.11 o 
  -4   2   2     4237.25     3789.02     40.39 o 
  -3   2   2     4698.50     3842.38     33.33 o 
  -2   2   2     1879.76     1935.90     15.36 o 
  -1   2   2     1587.43     1496.85     11.00 o 
   0   2   2     3911.15     3695.74     30.04 o 
   1   2   2     4117.88     4010.51     28.43 o 
   2   2   2    14389.37    14061.99    194.08 o 
   3   2   2      101.69      116.68      2.86 o 
   4   2   2       81.69       88.30      2.18 o 
   5   2   2      266.07      246.04      4.68 o 
   6   2   2      381.10      388.45      4.63 o 
   7   2   2     1197.15     1210.72     10.24 o 
   8   2   2        0.08       -0.94      2.00 o 
   9   2   2        8.75       12.19      2.42 o 
  10   2   2       97.24      112.52      4.05 o 
  11   2   2       18.33       23.33      3.18 o 
  12   2   2        0.36        0.38      2.48 o 
  13   2   2       31.81       35.33      4.29 o 
  14   2   2        3.03        6.03      5.11 o 
  15   2   2        0.01        5.42      5.75 o 
 -16   3   2        3.24       -0.72      9.62 o 
 -15   3   2        2.53        5.08      5.17 o 
 -14   3   2        0.29        3.53      3.51 o 
 -13   3   2       12.72       13.40      3.85 o 
 -12   3   2        6.15       17.00      3.99 o 
 -11   3   2       55.12       63.11      8.55 o 
 -10   3   2       34.32       56.94      7.22 o 
  -9   3   2        8.94        9.58      5.02 o 
  -8   3   2      315.81      328.44      9.12 o 
  -7   3   2      679.78      683.50     11.20 o 
  -6   3   2       13.52       18.45      3.17 o 
  -5   3   2     2085.04     1799.52     23.74 o 
  -4   3   2       98.24       57.73      3.38 o 
  -3   3   2     8724.68     7825.44     77.28 o 
  -2   3   2     2381.68     2139.91     18.45 o 
  -1   3   2     1190.88     1190.00     10.52 o 
   0   3   2     7163.21     6428.67     57.88 o 
   1   3   2       87.28      107.61      4.11 o 
   2   3   2       41.61       51.26      1.84 o 
   3   3   2     1381.15     1283.64     10.10 o 
   4   3   2     5352.22     5587.23     60.44 o 
   5   3   2     1519.64     1500.03     14.58 o 
   6   3   2       71.01       68.30      3.12 o 
   7   3   2        0.30        2.78      2.00 o 
   8   3   2      148.33      149.32      5.62 o 
   9   3   2       12.57       10.32      3.33 o 
  10   3   2      292.17      301.50      8.01 o 
  11   3   2       14.27       22.51      3.94 o 
  12   3   2        0.00        1.22      3.88 o 
  13   3   2        2.66        5.85      4.19 o 
  14   3   2        3.02        5.88      5.67 o 
  15   3   2        1.45        5.15      6.26 o 
 -16   4   2        2.24        9.51      7.03 o 
 -15   4   2        0.90        4.91      4.03 o 
 -14   4   2        5.78       15.57      8.78 o 
 -13   4   2        1.70       10.91      4.51 o 
 -12   4   2       53.86       43.47      8.95 o 
 -11   4   2      122.23      116.43      8.61 o 
 -10   4   2       50.73       51.38      6.76 o 
  -9   4   2       73.79       73.41      8.11 o 
  -8   4   2        2.67        1.73      3.87 o 
  -7   4   2     1420.25     1303.12     15.46 o 
  -6   4   2      260.59      275.65      5.84 o 
  -5   4   2     1061.54      950.42     10.93 o 
  -4   4   2      433.63      388.71     13.16 o 
  -3   4   2      247.27      305.65      4.80 o 
  -2   4   2      128.16       99.04      4.91 o 
  -1   4   2     5000.98     4662.40     42.28 o 
   0   4   2     1805.71     1650.64     13.75 o 
   1   4   2      425.68      314.36      3.84 o 
   2   4   2       12.94       17.04      2.17 o 
   3   4   2      790.73      840.02      7.21 o 
   4   4   2     1567.11     1487.65     12.91 o 
   5   4   2     3528.03     3532.91     30.30 o 
   6   4   2      471.28      444.10      7.02 o 
   7   4   2       43.86       49.53      4.18 o 
   8   4   2      406.31      429.98      9.14 o 
   9   4   2      170.19      145.27      7.10 o 
  10   4   2      216.59      238.40      8.23 o 
  11   4   2       13.28       16.74      3.94 o 
  12   4   2        2.53        2.28      3.78 o 
  13   4   2        6.84        8.20      4.72 o 
  14   4   2        1.91       -5.86      5.86 o 
  15   4   2        0.82        3.32      5.88 o 
 -16   5   2        0.74        5.00      6.28 o 
 -15   5   2        0.04       -4.98      5.74 o 
 -14   5   2        5.84       13.13      5.20 o 
 -13   5   2        3.59        6.80      8.75 o 
 -12   5   2       14.12        6.40      6.72 o 
 -11   5   2        0.77       -2.38      9.00 o 
 -10   5   2       20.31       26.55     12.09 o 
  -9   5   2      404.95      422.74     10.67 o 
  -8   5   2        6.46        6.51      1.39 o 
  -7   5   2        0.00        0.74      1.68 o 
  -6   5   2      171.98      198.62      5.30 o 
  -5   5   2     2598.45     2531.87     26.73 o 
  -4   5   2        0.12       11.70      2.98 o 
  -3   5   2     2257.86     2038.14     24.97 o 
  -2   5   2      906.18      735.40      7.92 o 
  -1   5   2      850.70      770.21      8.45 o 
   0   5   2        1.74        0.97      1.80 o 
   1   5   2        0.26        0.24      2.05 o 
   2   5   2     1371.80     1389.91     19.76 o 
   3   5   2        6.00        6.97      2.03 o 
   4   5   2      123.65      113.03      3.39 o 
   5   5   2       37.04       39.89      2.42 o 
   6   5   2      286.64      308.11      4.87 o 
   7   5   2       17.91       19.43      2.83 o 
   8   5   2       63.76       74.52      4.34 o 
   9   5   2        0.92        0.31      2.53 o 
  10   5   2      168.04      175.21      9.14 o 
  11   5   2       12.02       12.55      5.07 o 
  12   5   2        4.81        0.86      3.96 o 
  13   5   2        5.82        7.36      4.54 o 
  14   5   2        0.99       14.63      8.53 o 
 -16   6   2        2.24        5.92      7.49 o 
 -15   6   2       22.69       29.62      6.87 o 
 -14   6   2        2.23       10.08      8.30 o 
 -13   6   2       59.15       71.41      9.95 o 
 -12   6   2       12.42       14.02      7.49 o 
 -11   6   2      134.25      150.68     10.05 o 
 -10   6   2       12.64        6.10      4.74 o 
  -9   6   2      171.58      142.85      6.63 o 
  -8   6   2        1.09        1.01      1.43 o 
  -7   6   2       54.17       46.95      4.92 o 
  -6   6   2      365.25      363.08      6.78 o 
  -5   6   2      115.54      130.33      5.91 o 
  -4   6   2       31.13       37.15      3.28 o 
  -3   6   2       67.73       66.46      3.35 o 
  -2   6   2       44.41       46.00      3.16 o 
  -1   6   2     1555.70     1383.56     13.44 o 
   0   6   2     2317.95     2443.74     25.29 o 
   1   6   2     2275.66     2467.45     23.58 o 
   2   6   2      845.00      838.36      9.08 o 
   3   6   2      921.88      843.57      9.16 o 
   4   6   2       12.44       17.81      2.87 o 
   5   6   2       40.61       55.05      3.54 o 
   6   6   2       92.84       86.96      3.91 o 
   7   6   2       29.73       32.43      3.10 o 
   8   6   2       86.96       95.57      5.33 o 
   9   6   2       72.19       52.30      4.02 o 
  10   6   2       40.71       40.19      4.52 o 
  11   6   2        1.26        0.48      3.04 o 
  12   6   2       11.29        9.64      5.22 o 
  13   6   2        0.00       -1.04      4.37 o 
  14   6   2        0.00        1.63     11.22 o 
 -15   7   2        0.10       12.14      9.70 o 
 -14   7   2        1.24       -2.46      8.21 o 
 -13   7   2        9.73       10.83      8.30 o 
 -12   7   2       32.35       26.40      8.51 o 
 -11   7   2        3.99        2.56      5.26 o 
 -10   7   2       59.64       57.71      5.74 o 
  -9   7   2       46.11       45.58      3.14 o 
  -8   7   2        0.49       -0.78      1.88 o 
  -7   7   2      117.99      111.11      5.09 o 
  -6   7   2        1.30        5.52      3.65 o 
  -5   7   2      245.81      237.63      5.68 o 
  -4   7   2       97.88      135.68      4.76 o 
  -3   7   2      968.23     1080.11     12.90 o 
  -2   7   2      168.93      176.93      8.87 o 
  -1   7   2      409.50      462.97      6.92 o 
   0   7   2       84.52       83.73      3.76 o 
   1   7   2        8.81        4.98      2.38 o 
   2   7   2      883.37      834.11     10.00 o 
   3   7   2        0.02       -0.33      3.08 o 
   4   7   2      919.65     1007.36     12.71 o 
   5   7   2      299.84      304.46      6.90 o 
   6   7   2      169.71      173.94      4.28 o 
   7   7   2      255.34      229.82      5.32 o 
   8   7   2      258.57      261.70      5.85 o 
   9   7   2       28.13       23.38      4.33 o 
  10   7   2       42.76       44.27      4.09 o 
  11   7   2        0.03        2.26      3.32 o 
  12   7   2       10.90        6.82      6.34 o 
  13   7   2        9.79        5.29      6.17 o 
  14   7   2        0.55       -3.52      6.79 o 
 -15   8   2        1.86       20.87     13.07 o 
 -14   8   2        1.40        3.53     10.79 o 
 -13   8   2       10.18       11.10     13.89 o 
 -12   8   2        5.94        5.96      6.18 o 
 -11   8   2       34.52       45.57      7.85 o 
 -10   8   2       55.59       54.43      3.00 o 
  -9   8   2      319.41      336.11      7.66 o 
  -8   8   2       21.19       17.06      4.50 o 
  -7   8   2       66.98       64.80      5.37 o 
  -6   8   2       30.04       51.64      4.88 o 
  -5   8   2      294.52      287.03      7.27 o 
  -4   8   2        2.00        3.52      3.13 o 
  -3   8   2        0.00        1.45      3.48 o 
  -2   8   2      877.16      970.52     11.81 o 
  -1   8   2       35.04       28.53      3.52 o 
   0   8   2       49.31       72.43      3.63 o 
   1   8   2       85.88       85.48      3.69 o 
   2   8   2        8.22       16.07      2.82 o 
   3   8   2        4.66        0.94      2.90 o 
   4   8   2      224.37      221.63      5.63 o 
   5   8   2        1.89        5.33      3.20 o 
   6   8   2       14.81       13.05      3.15 o 
   7   8   2        6.47       11.38      3.01 o 
   8   8   2        0.01       -0.34      2.80 o 
   9   8   2        0.13        2.10      3.35 o 
  10   8   2       16.86       17.89      4.53 o 
  11   8   2        9.86       10.64      3.84 o 
  12   8   2        1.36        7.90      7.31 o 
  13   8   2        1.44        3.43     12.00 o 
 -15   9   2        1.73       17.36     21.54 o 
 -14   9   2        4.49       -0.47     10.80 o 
 -13   9   2        3.19      -13.84     13.84 o 
 -12   9   2        1.54        6.32      6.37 o 
 -11   9   2        1.88        4.96      2.89 o 
 -10   9   2       79.90       67.17      3.57 o 
  -9   9   2       11.01       14.40      3.06 o 
  -8   9   2      101.60      116.31      6.49 o 
  -7   9   2        1.26        3.52      4.65 o 
  -6   9   2      335.48      347.11      8.87 o 
  -5   9   2      369.42      335.47      8.27 o 
  -4   9   2      198.03      170.27      6.79 o 
  -3   9   2       12.52       11.76      4.08 o 
  -2   9   2      312.04      303.88      6.38 o 
  -1   9   2       87.54       93.41      4.64 o 
   0   9   2      585.24      552.01      8.97 o 
   1   9   2      662.42      691.68     10.66 o 
   2   9   2      101.95      106.33      4.64 o 
   3   9   2       38.74       37.84      3.93 o 
   4   9   2       95.81      110.63      8.06 o 
   5   9   2        0.23        0.55      3.12 o 
   6   9   2       26.56       27.49      4.10 o 
   7   9   2       47.20       40.77      4.28 o 
   8   9   2        8.75        4.54      3.24 o 
   9   9   2       20.65       14.21      4.67 o 
  10   9   2        1.99       -3.25      3.61 o 
  11   9   2        0.95        5.39      3.69 o 
  12   9   2        4.70        1.44      9.40 o 
  13   9   2        0.22        8.87     14.79 o 
 -14  10   2        0.23        4.15      9.91 o 
 -13  10   2        0.08       12.22      7.52 o 
 -12  10   2        1.06        8.23      7.53 o 
 -11  10   2        0.10       -2.23      2.91 o 
 -10  10   2       11.71       12.91      4.25 o 
  -9  10   2        0.03        4.38      7.85 o 
  -8  10   2       29.89       29.82      6.09 o 
  -7  10   2      245.01      238.00      8.06 o 
  -6  10   2        3.18        7.85      4.37 o 
  -5  10   2        0.62        3.69      4.21 o 
  -4  10   2      184.43      185.83      6.37 o 
  -3  10   2       12.71       20.95      4.30 o 
  -2  10   2        9.02        5.36      3.43 o 
  -1  10   2        5.73        3.43      3.62 o 
   0  10   2      172.88      181.02      5.69 o 
   1  10   2       51.99       52.93      4.24 o 
   2  10   2      703.56      697.04     10.69 o 
   3  10   2        9.45       15.36      4.17 o 
   4  10   2       32.96       33.64      6.05 o 
   5  10   2       54.61       43.40      4.96 o 
   6  10   2        2.52       -0.55      3.52 o 
   7  10   2        0.50        0.09      4.13 o 
   8  10   2        4.06       -0.24      3.21 o 
   9  10   2        8.88       16.84      4.38 o 
  10  10   2        0.30        3.25      3.94 o 
  11  10   2        4.44        7.74      8.00 o 
  12  10   2        4.18        7.99      8.85 o 
 -13  11   2        0.34       16.86      8.81 o 
 -12  11   2        1.83       13.64      6.71 o 
 -11  11   2        1.70        2.59      3.76 o 
 -10  11   2        7.40        9.42      3.56 o 
  -9  11   2        0.20        2.92      5.09 o 
  -8  11   2       64.95       90.70      7.30 o 
  -7  11   2        8.54        2.11      4.98 o 
  -6  11   2      192.88      179.93      8.18 o 
  -5  11   2        1.48       -0.51      4.08 o 
  -4  11   2       42.74       38.44      4.99 o 
  -3  11   2       29.13       37.75      5.65 o 
  -2  11   2       70.05       59.19      5.06 o 
  -1  11   2       51.59       43.46      4.74 o 
   0  11   2        2.50        3.85      3.68 o 
   1  11   2       77.26       84.07      5.57 o 
   2  11   2       71.92       82.26      5.61 o 
   3  11   2       40.95       38.04      5.35 o 
   4  11   2       45.66       58.86      5.50 o 
   5  11   2       94.02      101.58      5.76 o 
   6  11   2       45.41       55.00      5.90 o 
   7  11   2        0.38        3.22      3.52 o 
   8  11   2       10.24       11.64      5.07 o 
   9  11   2        3.65        8.88      4.20 o 
  10  11   2        0.01        3.12      5.32 o 
  11  11   2        2.37        0.50      4.19 o 
  12  11   2        0.05       14.90     12.64 o 
 -13  12   2        1.97       16.74      8.64 o 
 -12  12   2        0.52        5.38      6.59 o 
 -11  12   2        0.23       20.23      7.97 o 
 -10  12   2        4.45        8.49      5.71 o 
  -9  12   2        1.95        3.70      5.42 o 
  -8  12   2        3.42        1.51      5.00 o 
  -7  12   2        0.27        2.08      5.19 o 
  -6  12   2        0.61        6.03      4.88 o 
  -5  12   2       31.09       27.80      6.15 o 
  -4  12   2       14.26       17.74      5.91 o 
  -3  12   2      232.89      271.83      9.04 o 
  -2  12   2        0.99        9.62      5.48 o 
  -1  12   2      139.98      145.69      7.96 o 
   0  12   2       17.23       16.43      5.37 o 
   1  12   2       12.73       20.11      4.53 o 
   2  12   2      115.87      108.75      6.39 o 
   3  12   2        6.67        1.73      4.25 o 
   4  12   2        1.50        3.95      4.09 o 
   5  12   2       14.68       12.28      5.05 o 
   6  12   2        3.90       -0.54      4.10 o 
   7  12   2        4.48       -2.52      3.72 o 
   8  12   2        0.02        5.91      4.22 o 
   9  12   2        3.96        9.36      7.10 o 
  10  12   2        5.48        7.81      4.35 o 
  11  12   2        1.74       14.16      6.76 o 
 -12  13   2        0.10       -2.66      7.52 o 
 -11  13   2        0.16       12.73      7.73 o 
 -10  13   2        1.74        2.44      8.72 o 
  -9  13   2        1.25        4.49      5.88 o 
  -8  13   2        5.22        3.19      5.93 o 
  -7  13   2        0.63       -1.09      5.61 o 
  -6  13   2        9.37       16.59      6.44 o 
  -5  13   2       52.31       49.74      6.61 o 
  -4  13   2        0.10        0.24      4.30 o 
  -3  13   2        4.15        7.80      5.19 o 
  -2  13   2       22.54       20.09      5.65 o 
  -1  13   2       67.93       85.78      6.64 o 
   0  13   2        0.42       -2.64      4.27 o 
   1  13   2       27.81       15.93      5.58 o 
   2  13   2       18.86       21.19      4.98 o 
   3  13   2       52.68       51.18      7.29 o 
   4  13   2        8.65        4.79      6.23 o 
   5  13   2        4.81        5.40      4.68 o 
   6  13   2        0.01        0.01      4.96 o 
   7  13   2       25.92       32.23      6.53 o 
   8  13   2        6.09        0.36      5.15 o 
   9  13   2       10.11       14.34      8.92 o 
  10  13   2        0.61        7.21     12.07 o 
 -11  14   2        0.16        7.98      7.59 o 
 -10  14   2        2.52        4.65      4.98 o 
  -9  14   2        0.44        3.75      6.81 o 
  -8  14   2        0.00       -0.15      6.79 o 
  -7  14   2       10.64       17.67      6.26 o 
  -6  14   2       44.08       52.82      7.42 o 
  -5  14   2       26.02       39.82      6.38 o 
  -4  14   2       18.33       15.90      5.61 o 
  -3  14   2       17.29       20.26      6.78 o 
  -2  14   2        0.02       -2.58      4.75 o 
  -1  14   2        0.01        5.95      5.12 o 
   0  14   2       13.59       24.81      5.35 o 
   1  14   2        2.45       -0.05      5.13 o 
   2  14   2        5.17        9.33      5.18 o 
   3  14   2       25.85       33.79      6.27 o 
   4  14   2        0.00       -2.69      5.65 o 
   5  14   2        0.02        5.07      4.99 o 
   6  14   2        0.17        3.89      5.07 o 
   7  14   2        0.43        1.47      5.15 o 
   8  14   2        0.27        3.12      5.03 o 
   9  14   2        0.31        6.96      5.19 o 
 -10  15   2        0.00        1.69      7.13 o 
  -9  15   2        2.11       -0.01      6.85 o 
  -8  15   2        3.10       16.27      7.51 o 
  -7  15   2        0.07       -1.34      6.45 o 
  -6  15   2       30.34       45.37     13.13 o 
  -5  15   2       17.44       23.30      6.41 o 
  -4  15   2        0.41       14.17      9.66 o 
  -3  15   2        1.54       10.29      9.03 o 
  -2  15   2       11.15       10.69      5.52 o 
  -1  15   2        3.25        5.68      5.14 o 
   0  15   2        0.17       -6.56      6.56 o 
   1  15   2        8.95        7.74      5.93 o 
   2  15   2        0.11        0.25      5.09 o 
   3  15   2        0.06        3.76      5.79 o 
   4  15   2        0.07        3.72      5.14 o 
   5  15   2        5.78       11.04      5.68 o 
   6  15   2        3.00        6.19      5.62 o 
   7  15   2        2.79       11.40      6.31 o 
   8  15   2        0.08       13.57      5.26 o 
  -8  16   2        3.52        0.15      7.98 o 
  -7  16   2        0.02        2.81      7.73 o 
  -6  16   2        0.06       11.55      6.56 o 
  -5  16   2       18.64       13.53      8.53 o 
  -4  16   2        0.02       14.70      7.59 o 
  -3  16   2        1.16        8.34      6.37 o 
  -2  16   2        4.55        7.63      5.76 o 
  -1  16   2        0.35        0.85      9.06 o 
   0  16   2        0.37       -1.57      5.19 o 
   1  16   2        4.73       10.61      5.71 o 
   2  16   2        6.87       11.61      6.46 o 
   3  16   2        0.11       -2.20      5.34 o 
   4  16   2        1.28       -6.16      6.41 o 
   5  16   2        6.06        2.15      8.44 o 
   6  16   2        0.58        3.34      6.58 o 
   7  16   2        0.40       -6.44      6.44 o 
  -7  17   2        3.28        0.75      9.85 o 
  -6  17   2        1.37        7.78      6.91 o 
  -5  17   2        1.54        4.34      6.98 o 
  -4  17   2        0.22        0.51      5.95 o 
  -3  17   2        0.41        5.58      6.71 o 
  -2  17   2        6.75       11.17      8.35 o 
  -1  17   2        1.40        2.78      5.86 o 
   0  17   2        2.95        6.25      6.11 o 
   1  17   2        0.26        3.33      6.64 o 
   2  17   2        0.00       -4.39      5.89 o 
   3  17   2        5.21       10.80     10.67 o 
   4  17   2        0.12       -4.33      6.16 o 
   5  17   2        2.05        7.63      7.63 o 
  -4  18   2        0.16       26.84      8.42 o 
  -3  18   2        4.82       21.89      8.00 o 
  -2  18   2        0.21       10.99      7.95 o 
  -1  18   2        0.15        2.37      6.41 o 
   0  18   2        0.21       -8.41      8.41 o 
   1  18   2        0.00        1.98      6.29 o 
   2  18   2        1.94        5.35      7.40 o 
 -17   0   3        0.45        6.91     11.55 o 
 -15   0   3        0.53       -4.32      7.93 o 
 -13   0   3       13.08        8.82      2.69 o 
 -11   0   3       51.63       62.08      7.46 o 
  -9   0   3      231.81      203.05      3.65 o 
  -7   0   3      468.26      468.47     13.89 o 
  -5   0   3      940.23      731.05     16.06 o 
  -3   0   3     5666.57     5673.70     57.01 o 
  -1   0   3    19242.99    16706.08    216.37 o 
   1   0   3    17204.89    15387.22    210.53 o 
   3   0   3     1598.02     1297.89     12.86 o 
   5   0   3        1.92        6.71      2.60 o 
   7   0   3      577.95      570.30     10.09 o 
   9   0   3       26.30       27.21      4.21 o 
  11   0   3        0.74        6.80      5.12 o 
  13   0   3        4.39       -0.66      3.93 o 
  15   0   3        3.36        9.98      7.77 o 
 -17   1   3        0.59       13.12      7.38 o 
 -16   1   3        2.62       12.73      6.95 o 
 -15   1   3        8.04        9.55      5.76 o 
 -14   1   3       17.70       19.19      3.59 o 
 -13   1   3       38.53       25.53      2.80 o 
 -12   1   3        1.06       -0.04      2.36 o 
 -11   1   3      148.38      145.93      4.87 o 
 -10   1   3      168.33      173.11      7.57 o 
  -9   1   3       33.08       31.13      4.81 o 
  -8   1   3       93.99       97.17      5.38 o 
  -7   1   3       40.35       53.63      5.80 o 
  -6   1   3     1349.52     1058.60    109.21 o 
  -5   1   3       15.88       15.42      1.89 o 
  -4   1   3        1.42        2.41      1.20 o 
  -3   1   3     2550.97     2211.45     17.42 o 
  -2   1   3     6048.87     5578.77     42.81 o 
  -1   1   3    14131.13    12215.78     93.33 o 
   0   1   3      910.19      763.46      6.61 o 
   1   1   3      200.61      224.06      4.28 o 
   2   1   3       93.63      108.44      1.43 o 
   3   1   3     1344.88     1255.20      8.19 o 
   4   1   3      418.77      340.45      3.27 o 
   5   1   3      145.36      149.55      2.65 o 
   6   1   3      162.43      133.29      2.78 o 
   7   1   3       87.13       84.10      3.31 o 
   8   1   3        9.29        8.81      2.42 o 
   9   1   3       63.78       79.13      3.34 o 
  10   1   3      119.96      132.76      4.14 o 
  11   1   3        1.14        3.73      2.74 o 
  12   1   3       37.03       44.64      3.99 o 
  13   1   3        0.90        2.63      3.20 o 
  14   1   3        3.31        2.86      3.78 o 
  15   1   3        0.68        7.58      5.72 o 
 -17   2   3        3.90       17.81      7.20 o 
 -16   2   3        0.14       -3.01      5.95 o 
 -15   2   3       20.69       25.36      9.91 o 
 -14   2   3       14.95       12.00      3.23 o 
 -13   2   3       10.73        4.53      3.65 o 
 -12   2   3        0.77       -2.78      2.78 o 
 -11   2   3       73.31       80.42      6.27 o 
 -10   2   3      330.31      356.82     11.11 o 
  -9   2   3      114.48      111.69      8.09 o 
  -8   2   3     1008.60      944.56     16.45 o 
  -7   2   3     1371.60     1319.91     16.52 o 
  -6   2   3      456.05      404.08      7.79 o 
  -5   2   3      136.87      164.47      4.54 o 
  -4   2   3      273.99      227.03      3.13 o 
  -3   2   3    11372.49    11143.81    114.10 o 
  -2   2   3     3114.36     2765.57     20.16 o 
  -1   2   3     2832.79     2517.82     17.70 o 
   0   2   3     2138.15     2162.84     21.11 o 
   1   2   3     3208.40     2778.30     32.81 o 
   2   2   3     3115.10     3026.73     20.87 o 
   3   2   3      324.66      364.29      3.74 o 
   4   2   3      632.26      474.45      4.60 o 
   5   2   3      342.01      375.37      3.82 o 
   6   2   3      455.01      496.20      4.90 o 
   7   2   3      238.63      205.12      3.86 o 
   8   2   3      139.86      165.77      4.84 o 
   9   2   3       10.50        5.38      2.45 o 
  10   2   3       31.88       33.78      3.14 o 
  11   2   3       16.91       20.17      3.16 o 
  12   2   3        3.31        1.35      2.71 o 
  13   2   3        4.74        4.47      3.88 o 
  14   2   3        2.38        4.03      3.97 o 
 -17   3   3        1.80        4.14      6.63 o 
 -16   3   3        6.61       18.79      9.12 o 
 -15   3   3        9.06        9.68      4.70 o 
 -14   3   3        1.26        2.35      3.46 o 
 -13   3   3       27.19       29.37      4.20 o 
 -12   3   3       45.91       48.83      7.84 o 
 -11   3   3        9.18       14.67      6.37 o 
 -10   3   3       42.09       38.01      6.34 o 
  -9   3   3      215.15      188.91     11.79 o 
  -8   3   3        0.12       -2.52      3.48 o 
  -7   3   3        1.26        1.70      3.16 o 
  -6   3   3      614.67      613.52      9.15 o 
  -5   3   3      252.14      256.32      5.92 o 
  -4   3   3      217.94      174.85      2.83 o 
  -3   3   3     1447.57     1411.19     12.81 o 
  -2   3   3     1001.02     1033.18     17.99 o 
  -1   3   3      300.69      299.45      3.44 o 
   0   3   3       78.90       85.64      2.39 o 
   1   3   3      511.24      400.00      3.35 o 
   2   3   3     1880.50     1766.81     12.84 o 
   3   3   3       22.71       30.07      1.71 o 
   4   3   3       40.90       29.53      2.29 o 
   5   3   3       25.93       27.49      2.56 o 
   6   3   3        7.08        2.67      1.86 o 
   7   3   3      656.79      674.78      7.15 o 
   8   3   3       18.38       21.93      2.25 o 
   9   3   3       32.63       37.45      3.60 o 
  10   3   3       25.14       30.51      4.29 o 
  11   3   3      101.06       96.97      5.16 o 
  12   3   3        7.66       11.21      4.97 o 
  13   3   3        8.91        3.79      3.81 o 
  14   3   3        1.34       15.54      5.74 o 
 -17   4   3        1.04        6.64      8.87 o 
 -16   4   3        0.45        5.02      6.20 o 
 -15   4   3        1.96        7.22      4.28 o 
 -14   4   3        3.52        7.85      5.37 o 
 -13   4   3        8.37        7.57      8.85 o 
 -12   4   3       48.39       43.36      7.77 o 
 -11   4   3       74.23       81.39      8.20 o 
 -10   4   3      199.89      193.64      9.31 o 
  -9   4   3       11.59       13.75      4.29 o 
  -8   4   3       92.59       81.91      5.11 o 
  -7   4   3      734.57      761.14     11.61 o 
  -6   4   3      191.05      150.11      4.44 o 
  -5   4   3      272.26      266.81      5.18 o 
  -4   4   3       44.61       53.34      3.19 o 
  -3   4   3      114.12       90.63      3.67 o 
  -2   4   3      329.45      235.04      4.57 o 
  -1   4   3      434.27      363.64      5.22 o 
   0   4   3        7.28        4.07      1.63 o 
   1   4   3      202.62      176.33      2.75 o 
   2   4   3      175.63      174.55      3.12 o 
   3   4   3     1850.75     1789.73     14.62 o 
   4   4   3        8.70       -0.53      1.71 o 
   5   4   3       52.68       65.03      2.92 o 
   6   4   3       27.50       39.23      2.74 o 
   7   4   3      214.95      176.94      4.64 o 
   8   4   3      103.45      109.19      3.70 o 
   9   4   3       29.52       27.81      3.08 o 
  10   4   3      203.92      210.19      7.77 o 
  11   4   3       63.06       82.97      5.24 o 
  12   4   3        2.58        3.88      4.15 o 
  13   4   3        9.87       10.63      5.01 o 
  14   4   3        3.39       14.07      5.32 o 
 -16   5   3        3.07       16.20      7.19 o 
 -15   5   3        9.84        3.00      4.64 o 
 -14   5   3       16.52        4.87     11.11 o 
 -13   5   3       33.83       28.21      8.43 o 
 -12   5   3       16.17        6.22      7.63 o 
 -11   5   3       15.00       14.42      6.66 o 
 -10   5   3       13.53       22.72      5.18 o 
  -9   5   3        0.59        2.78      4.73 o 
  -8   5   3       28.33       21.53      4.37 o 
  -7   5   3       65.23       58.92      4.04 o 
  -6   5   3       47.62       36.58      3.38 o 
  -5   5   3       39.16       35.17      3.26 o 
  -4   5   3       74.76       58.80      3.64 o 
  -3   5   3        0.68       -1.01      2.16 o 
  -2   5   3      102.51      111.82      3.36 o 
  -1   5   3      836.75      729.63      7.86 o 
   0   5   3      124.50       85.92      2.61 o 
   1   5   3      525.16      493.81      5.97 o 
   2   5   3     2169.15     2259.89     20.31 o 
   3   5   3      395.98      386.98      6.07 o 
   4   5   3     1216.32     1309.49     17.93 o 
   5   5   3      278.54      300.64      4.41 o 
   6   5   3      804.59      812.07     13.97 o 
   7   5   3      833.17      872.82     16.57 o 
   8   5   3        0.49       -1.28      2.59 o 
   9   5   3      116.21      113.98      4.29 o 
  10   5   3        6.10        8.40      3.86 o 
  11   5   3       28.63       25.49      4.82 o 
  12   5   3        9.94       14.54      4.92 o 
  13   5   3       23.47       24.74     12.80 o 
  14   5   3       13.41       18.76      9.45 o 
 -16   6   3        2.17       -3.09      7.69 o 
 -15   6   3        0.00        3.55     18.38 o 
 -14   6   3        1.23       11.78     11.58 o 
 -13   6   3       26.65       29.33      8.81 o 
 -12   6   3       60.01       58.04     11.02 o 
 -11   6   3        6.04        5.62      5.21 o 
 -10   6   3       69.69       62.92      6.30 o 
  -9   6   3      284.21      309.38     11.40 o 
  -8   6   3        0.59       -1.19      1.19 o 
  -7   6   3      517.66      446.56      8.01 o 
  -6   6   3      437.01      497.60      7.96 o 
  -5   6   3       28.17       11.44      3.24 o 
  -4   6   3      511.44      460.76      7.31 o 
  -3   6   3      136.61      160.32      4.45 o 
  -2   6   3      451.05      307.19      5.30 o 
  -1   6   3     3145.95     3004.51     28.22 o 
   0   6   3      530.43      539.74      6.47 o 
   1   6   3       44.42       78.63      3.29 o 
   2   6   3       10.61        4.79      2.31 o 
   3   6   3      724.78      705.65      7.87 o 
   4   6   3      145.50      130.41      4.18 o 
   5   6   3      395.52      408.31      5.80 o 
   6   6   3        0.19        1.34      2.36 o 
   7   6   3        6.51        7.37      3.08 o 
   8   6   3        0.45       -1.41      3.44 o 
   9   6   3       73.51       71.50      4.00 o 
  10   6   3        0.03        4.53      3.47 o 
  11   6   3       35.47       24.20      5.00 o 
  12   6   3        0.01        3.56      4.85 o 
  13   6   3        7.37        8.81      8.91 o 
  14   6   3        2.32        8.55      6.10 o 
 -16   7   3        1.47       18.29     10.88 o 
 -15   7   3        0.03       21.14     10.19 o 
 -14   7   3        6.12       17.02     23.23 o 
 -13   7   3        5.04       13.69      9.97 o 
 -12   7   3       18.97       14.23      6.92 o 
 -11   7   3       10.35       -0.42      6.50 o 
 -10   7   3       20.32       21.86      5.76 o 
  -9   7   3       31.76       20.25      3.21 o 
  -8   7   3        4.41        4.44      4.17 o 
  -7   7   3       36.28       31.97      4.65 o 
  -6   7   3      213.22      207.18      6.37 o 
  -5   7   3      300.18      301.06      6.33 o 
  -4   7   3       63.32       68.75      4.93 o 
  -3   7   3      836.44      807.64     10.51 o 
  -2   7   3       26.81       33.39      3.07 o 
  -1   7   3      856.83      803.59      9.70 o 
   0   7   3      376.92      347.25      5.35 o 
   1   7   3     1229.98     1277.58     14.73 o 
   2   7   3        3.74        0.87      2.00 o 
   3   7   3      199.21      192.57      5.55 o 
   4   7   3       57.04       53.15      3.44 o 
   5   7   3       20.64       15.33      2.82 o 
   6   7   3      309.40      308.14      5.70 o 
   7   7   3        1.24        0.98      3.03 o 
   8   7   3        4.04        7.01      3.78 o 
   9   7   3       22.88       22.43      3.87 o 
  10   7   3       14.17       10.93      4.09 o 
  11   7   3       10.91        8.13      3.80 o 
  12   7   3        0.19        6.52      5.08 o 
  13   7   3        1.03        4.67      6.71 o 
 -15   8   3        3.69       12.56     12.42 o 
 -14   8   3       13.15       16.53     16.06 o 
 -13   8   3       14.95       38.68     12.07 o 
 -12   8   3       24.61       21.93      6.94 o 
 -11   8   3       39.88       44.16      7.04 o 
 -10   8   3       59.60       46.72      2.28 o 
  -9   8   3       56.74       68.30      9.70 o 
  -8   8   3       98.10       96.29      5.67 o 
  -7   8   3       52.84       68.76      5.17 o 
  -6   8   3      652.50      626.92     14.73 o 
  -5   8   3      142.04      161.93      7.52 o 
  -4   8   3        4.14        6.36      3.45 o 
  -3   8   3      371.69      376.05      7.76 o 
  -2   8   3      156.49      171.65      4.71 o 
  -1   8   3     1272.19     1266.27     14.82 o 
   0   8   3      262.42      252.38      5.16 o 
   1   8   3      117.77       93.41      4.22 o 
   2   8   3      196.82      170.19      4.72 o 
   3   8   3      326.95      283.20      5.79 o 
   4   8   3       52.27       39.00      3.50 o 
   5   8   3        4.28        7.67      3.21 o 
   6   8   3        6.04        5.77      3.27 o 
   7   8   3       15.13       14.41      3.09 o 
   8   8   3        2.91        4.66      3.31 o 
   9   8   3        1.70       -1.64      3.38 o 
  10   8   3       17.65        9.30      5.01 o 
  11   8   3        0.14       -0.80      3.51 o 
  12   8   3        2.88        3.71      6.90 o 
  13   8   3        1.06       -0.88      5.42 o 
 -15   9   3        0.02        9.34     10.51 o 
 -14   9   3        6.36       31.53     11.05 o 
 -13   9   3        2.97        3.27      7.65 o 
 -12   9   3        0.79        0.38      6.16 o 
 -11   9   3        1.19        4.77      5.84 o 
 -10   9   3       11.03        6.83      3.30 o 
  -9   9   3       13.71       19.17      6.27 o 
  -8   9   3       91.62      101.65      6.94 o 
  -7   9   3      185.31      165.32      7.28 o 
  -6   9   3       53.69       82.93      5.83 o 
  -5   9   3      104.16      128.65      6.19 o 
  -4   9   3       87.64       86.78      4.79 o 
  -3   9   3      323.87      299.22      6.90 o 
  -2   9   3        0.56       -0.10      2.73 o 
  -1   9   3       64.50       71.33      4.28 o 
   0   9   3       19.17       28.14      3.94 o 
   1   9   3       29.26       30.92      3.80 o 
   2   9   3      267.21      275.03      5.94 o 
   3   9   3       12.87       14.15      3.29 o 
   4   9   3        6.52       11.27      3.64 o 
   5   9   3       11.36       11.39      3.56 o 
   6   9   3        1.67        2.73      3.27 o 
   7   9   3      140.89      159.19      5.49 o 
   8   9   3       73.93       84.30      4.52 o 
   9   9   3        2.05        3.92      3.76 o 
  10   9   3        2.51        9.79      5.60 o 
  11   9   3        2.58        2.99      3.76 o 
  12   9   3        5.52       11.41     17.54 o 
 -14  10   3        4.60       22.68     11.24 o 
 -13  10   3        0.53        3.93     10.05 o 
 -12  10   3        0.04       11.42      7.98 o 
 -11  10   3        1.82        2.09      3.99 o 
 -10  10   3       29.37       24.01      3.20 o 
  -9  10   3       90.82      100.70      7.52 o 
  -8  10   3      101.12      113.36      8.79 o 
  -7  10   3        3.58        2.07      4.59 o 
  -6  10   3       90.03       77.43      6.14 o 
  -5  10   3       18.36       17.19      4.39 o 
  -4  10   3        0.47       -0.40      3.49 o 
  -3  10   3       11.10        9.51      3.67 o 
  -2  10   3       28.64       38.54      4.06 o 
  -1  10   3       92.24       84.49      5.09 o 
   0  10   3       23.71       26.00      3.79 o 
   1  10   3       32.69       24.01      7.46 o 
   2  10   3        0.46        1.87      3.59 o 
   3  10   3        0.92        2.51      3.53 o 
   4  10   3        0.78       -1.31      3.61 o 
   5  10   3       57.13       62.29      5.14 o 
   6  10   3        1.46        9.05      3.30 o 
   7  10   3       52.61       46.56      4.15 o 
   8  10   3       26.00       25.06      4.34 o 
   9  10   3        5.40       12.71      4.77 o 
  10  10   3        1.15        6.38      5.30 o 
  11  10   3        2.21        1.41      5.41 o 
  12  10   3        1.82       -0.40      6.43 o 
 -14  11   3        1.62        2.14      7.80 o 
 -13  11   3        0.29       -0.69      8.05 o 
 -12  11   3        9.42       15.78      6.93 o 
 -11  11   3        0.66       -2.21      4.97 o 
 -10  11   3        0.75        1.54      5.30 o 
  -9  11   3       17.92       22.63      6.43 o 
  -8  11   3        1.62        3.68      4.94 o 
  -7  11   3        6.26        7.43      4.91 o 
  -6  11   3       56.44       53.96      5.77 o 
  -5  11   3        7.88        9.19      4.98 o 
  -4  11   3       24.09       14.11      6.01 o 
  -3  11   3       50.19       51.43      8.20 o 
  -2  11   3      218.98      217.04      7.18 o 
  -1  11   3      105.40       96.47      5.52 o 
   0  11   3      243.90      225.27      7.55 o 
   1  11   3       11.07       10.46      4.08 o 
   2  11   3       27.80       31.67      4.26 o 
   3  11   3        8.41        7.68      3.76 o 
   4  11   3      112.85      115.06      6.17 o 
   5  11   3       62.31       66.52      5.03 o 
   6  11   3        4.80       12.05      4.48 o 
   7  11   3        2.44        5.64      3.62 o 
   8  11   3        6.74       12.31      5.28 o 
   9  11   3        7.55        7.08      3.95 o 
  10  11   3        3.49       10.99      6.53 o 
  11  11   3        2.52       -0.02      4.34 o 
 -13  12   3        1.63       14.47      8.75 o 
 -12  12   3        3.60       10.52      7.02 o 
 -11  12   3       13.73       31.70      8.94 o 
 -10  12   3        6.67       10.97      7.46 o 
  -9  12   3       13.92       10.03      6.48 o 
  -8  12   3        0.65        6.30      5.96 o 
  -7  12   3       92.71       85.75      7.37 o 
  -6  12   3      112.03      132.26      7.86 o 
  -5  12   3       27.74       20.64      6.15 o 
  -4  12   3      432.54      439.79     13.47 o 
  -3  12   3       87.57       83.33      6.39 o 
  -2  12   3        0.12        3.58      4.56 o 
  -1  12   3      164.56      183.27      8.15 o 
   0  12   3       71.45       69.23      5.47 o 
   1  12   3       30.34       12.35      5.19 o 
   2  12   3       66.94       60.56      5.47 o 
   3  12   3       63.10       51.22      5.62 o 
   4  12   3        2.25        3.33      3.99 o 
   5  12   3        4.29        5.02      4.15 o 
   6  12   3        3.80        3.86      3.71 o 
   7  12   3        1.02       -1.02      3.60 o 
   8  12   3        0.11        2.88      3.90 o 
   9  12   3        3.73        4.55      4.34 o 
  10  12   3        0.01       11.05      5.01 o 
  11  12   3        0.20       -7.29      7.29 o 
 -12  13   3        0.22       -3.25      7.69 o 
 -11  13   3        0.91       13.01      7.01 o 
 -10  13   3        0.69        5.54      6.81 o 
  -9  13   3        3.12        9.22      6.22 o 
  -8  13   3        0.21        2.32      5.96 o 
  -7  13   3        0.35       -3.63      5.84 o 
  -6  13   3       17.29       24.62      7.01 o 
  -5  13   3        0.26        4.78      5.31 o 
  -4  13   3        1.71        9.66      5.94 o 
  -3  13   3        1.97       -2.07      5.28 o 
  -2  13   3       93.78      120.19      6.80 o 
  -1  13   3       32.56       24.06      7.11 o 
   0  13   3       11.69       11.41      4.61 o 
   1  13   3      117.88      131.73      7.27 o 
   2  13   3       18.84       18.68      7.15 o 
   3  13   3       21.65       18.68      5.55 o 
   4  13   3       45.73       48.02      5.60 o 
   5  13   3       17.28       17.57      5.60 o 
   6  13   3       15.83       15.24      7.15 o 
   7  13   3        0.93       -4.58      4.95 o 
   8  13   3        2.90        7.76      4.62 o 
   9  13   3        0.04       10.88      5.87 o 
  10  13   3        1.09        3.36      6.86 o 
 -11  14   3        1.47        7.06      7.82 o 
 -10  14   3        3.94       16.98      7.31 o 
  -9  14   3        3.51        7.90      7.95 o 
  -8  14   3        1.96        4.78      6.49 o 
  -7  14   3        2.90        8.23      6.47 o 
  -6  14   3        5.87        7.37      7.36 o 
  -5  14   3       11.38       10.97      6.06 o 
  -4  14   3       57.92       73.65      8.49 o 
  -3  14   3       41.75       33.73      6.92 o 
  -2  14   3       55.57       45.69      6.02 o 
  -1  14   3       12.07       15.68      6.56 o 
   0  14   3        0.23        0.69      4.30 o 
   1  14   3        0.89        3.51      5.46 o 
   2  14   3       19.27       33.29      5.48 o 
   3  14   3        0.00        4.49      5.32 o 
   4  14   3        0.02        6.03     11.74 o 
   5  14   3        0.86        2.95      4.72 o 
   6  14   3        2.57        5.11      5.08 o 
   7  14   3        4.28       13.18      9.28 o 
   8  14   3        5.09       -2.39      6.71 o 
   9  14   3        3.09        1.39      5.43 o 
 -10  15   3        0.16       13.45      8.38 o 
  -9  15   3        0.90        8.42      6.94 o 
  -8  15   3        0.52        4.71      6.46 o 
  -7  15   3        0.88        5.13      6.59 o 
  -6  15   3        1.05        7.58      6.63 o 
  -5  15   3        0.11        6.65      8.90 o 
  -4  15   3       23.35       24.82      8.15 o 
  -3  15   3        0.26        9.38      6.01 o 
  -2  15   3        4.97        2.10      5.03 o 
  -1  15   3        7.37        3.46      5.06 o 
   0  15   3       17.40       15.60      7.00 o 
   1  15   3        0.01        0.48      4.73 o 
   2  15   3        0.15        8.62      5.78 o 
   3  15   3        1.19        0.74      6.27 o 
   4  15   3        0.02       -6.40      7.02 o 
   5  15   3        9.94       18.86      6.11 o 
   6  15   3        0.06       -6.81      6.81 o 
   7  15   3        4.66       11.66      8.48 o 
   8  15   3        6.00       10.31      5.94 o 
  -8  16   3        3.28        6.15      7.17 o 
  -7  16   3        0.74        7.28      6.66 o 
  -6  16   3        1.93        1.29      7.02 o 
  -5  16   3        0.91       14.63      7.17 o 
  -4  16   3        0.45        2.97      8.49 o 
  -3  16   3        0.05       14.51      6.68 o 
  -2  16   3        9.13        9.93      7.51 o 
  -1  16   3        0.35       -0.65      5.56 o 
   0  16   3        0.06        3.16      5.23 o 
   1  16   3        0.00       -0.23      7.89 o 
   2  16   3        0.13        7.90      5.85 o 
   3  16   3        3.41       14.09     12.49 o 
   4  16   3        4.81        9.86      6.02 o 
   5  16   3        7.60       24.92      7.94 o 
   6  16   3        0.04       -1.06      9.32 o 
  -7  17   3        2.65        4.69      7.07 o 
  -6  17   3        0.69        2.84      7.17 o 
  -5  17   3        2.74       10.39      8.86 o 
  -4  17   3        8.43        5.74      7.33 o 
  -3  17   3        0.62        7.77      7.88 o 
  -2  17   3        2.21       14.90      6.95 o 
  -1  17   3        0.21       -0.12     10.06 o 
   0  17   3        1.88       18.25      7.24 o 
   1  17   3        0.00       15.84      6.72 o 
   2  17   3        0.49        9.73      7.62 o 
   3  17   3        0.09       13.41      6.34 o 
   4  17   3        0.16        5.18      6.77 o 
  -3  18   3        0.09       19.67     10.10 o 
  -2  18   3        1.34        9.44      8.28 o 
  -1  18   3        0.29        3.53      7.26 o 
   0  18   3        1.30        4.28      6.92 o 
   1  18   3        0.10       19.17      6.94 o 
 -16   0   4       50.11       65.65     13.74 o 
 -14   0   4       87.80       96.39     22.57 o 
 -12   0   4       20.67       24.07      2.18 o 
 -10   0   4       20.72       33.90      8.48 o 
  -8   0   4      166.76      142.35      9.24 o 
  -6   0   4     4777.09     4905.56     63.67 o 
  -4   0   4     1157.88      998.17     11.02 o 
  -2   0   4     3380.37     2922.75     23.58 o 
   0   0   4       28.32       41.19      1.45 o 
   2   0   4       95.67       89.90      1.91 o 
   4   0   4       13.34        6.95      2.17 o 
   6   0   4       12.23        7.45      4.11 o 
   8   0   4        0.22        3.64      2.92 o 
  10   0   4       60.99       80.29      5.66 o 
  12   0   4        0.11       -4.24      4.76 o 
  14   0   4        0.30        4.79      4.84 o 
 -17   1   4        7.27        3.05      6.57 o 
 -16   1   4        0.18       -3.49      5.99 o 
 -15   1   4       25.99       28.39      6.53 o 
 -14   1   4        2.28        1.76      1.67 o 
 -13   1   4       15.35       16.42      3.03 o 
 -12   1   4        4.56        5.87      2.96 o 
 -11   1   4       22.74       36.10      5.50 o 
 -10   1   4      123.66      131.04      6.29 o 
  -9   1   4       30.78       31.10      4.92 o 
  -8   1   4        0.10        0.11      3.09 o 
  -7   1   4       35.24       31.63      4.18 o 
  -6   1   4     1484.80     1352.61     12.34 o 
  -5   1   4      897.08      822.95      9.49 o 
  -4   1   4    13669.02    12792.62    121.88 o 
  -3   1   4       62.12       44.95      2.18 o 
  -2   1   4     1255.94     1206.08      8.13 o 
  -1   1   4       51.97       45.56      1.38 o 
   0   1   4      836.83      875.46      6.59 o 
   1   1   4     1358.00     1114.34      8.33 o 
   2   1   4       14.78        8.52      1.22 o 
   3   1   4        0.67        2.87      1.82 o 
   4   1   4      181.05      217.52      2.57 o 
   5   1   4      182.25      199.68      3.06 o 
   6   1   4      279.79      259.23      3.96 o 
   7   1   4       13.13       12.70      2.19 o 
   8   1   4       32.48       31.45      2.90 o 
   9   1   4       19.36       20.49      3.09 o 
  10   1   4      126.37      122.97      3.96 o 
  11   1   4        4.74        2.92      2.82 o 
  12   1   4        6.17        3.56      2.93 o 
  13   1   4        3.06        0.86      3.94 o 
  14   1   4        0.34       -0.56      4.75 o 
 -17   2   4        0.00        0.13      6.09 o 
 -16   2   4       15.74       19.24      6.80 o 
 -15   2   4       10.41       15.77      6.70 o 
 -14   2   4       18.70       15.75      4.06 o 
 -13   2   4        0.81        5.01      2.89 o 
 -12   2   4      175.25      196.93      9.52 o 
 -11   2   4      125.73      111.55     12.38 o 
 -10   2   4       58.20       63.74      5.61 o 
  -9   2   4      293.16      306.00      9.51 o 
  -8   2   4        2.47        4.69      4.34 o 
  -7   2   4      313.96      324.79      6.90 o 
  -6   2   4      264.03      260.18      6.54 o 
  -5   2   4      257.05      306.58      5.90 o 
  -4   2   4      188.64      190.53      2.85 o 
  -3   2   4     1540.39     1474.19     11.08 o 
  -2   2   4        0.18        1.60      1.31 o 
  -1   2   4     3608.93     3125.83     21.70 o 
   0   2   4      705.58      741.73      8.93 o 
   1   2   4      126.67      111.98      2.57 o 
   2   2   4       16.49       13.75      1.00 o 
   3   2   4      100.27      115.90      2.20 o 
   4   2   4      568.70      512.77      4.89 o 
   5   2   4      220.86      261.49      3.12 o 
   6   2   4       15.49       19.23      1.89 o 
   7   2   4      235.35      276.72      4.53 o 
   8   2   4        6.36        1.53      2.22 o 
   9   2   4        0.06        2.92      2.65 o 
  10   2   4        5.14        8.64      3.39 o 
  11   2   4       14.53        7.70      3.09 o 
  12   2   4        7.25       10.55      3.17 o 
  13   2   4        0.51        5.00      4.05 o 
  14   2   4        0.30       -0.28      4.29 o 
 -17   3   4        0.83       10.58      7.02 o 
 -16   3   4        0.02        3.73      6.69 o 
 -15   3   4       12.95       13.67      4.66 o 
 -14   3   4        3.72        4.12      3.56 o 
 -13   3   4       13.94        7.37      5.91 o 
 -12   3   4       14.86       18.50      5.97 o 
 -11   3   4       17.48       20.50      7.84 o 
 -10   3   4      119.22      132.36     13.04 o 
  -9   3   4        9.52        9.99      4.19 o 
  -8   3   4      492.85      522.84     10.47 o 
  -7   3   4       41.05       44.32      4.59 o 
  -6   3   4      266.65      229.55      3.58 o 
  -5   3   4      875.86      874.36      8.72 o 
  -4   3   4     1416.22     1310.76     12.35 o 
  -3   3   4     1070.41      933.16      8.07 o 
  -2   3   4       81.99       88.74      3.02 o 
  -1   3   4     2402.41     2131.88     16.56 o 
   0   3   4      569.53      517.98      4.10 o 
   1   3   4        0.73        1.86      1.41 o 
   2   3   4     1606.11     1668.55     13.10 o 
   3   3   4     1431.28     1510.89     12.40 o 
   4   3   4       82.93       76.59      2.56 o 
   5   3   4     1227.27     1212.01     10.56 o 
   6   3   4       22.57       21.61      2.09 o 
   7   3   4        8.52        8.44      1.97 o 
   8   3   4       26.04       22.49      2.60 o 
   9   3   4        9.00        5.28      2.44 o 
  10   3   4       29.53       30.30      4.54 o 
  11   3   4        9.38        9.09      3.73 o 
  12   3   4        8.99       16.88      5.21 o 
  13   3   4        0.20       -1.84      4.25 o 
  14   3   4        6.47       18.76      7.75 o 
 -17   4   4        1.87        0.69      6.98 o 
 -16   4   4        1.81        9.10      6.91 o 
 -15   4   4        7.31        5.39      4.19 o 
 -14   4   4       10.20       11.55      6.68 o 
 -13   4   4       22.15       28.11      8.38 o 
 -12   4   4        0.05       -4.01      6.40 o 
 -11   4   4        0.14        6.41      7.47 o 
 -10   4   4      372.82      376.98      9.79 o 
  -9   4   4        2.88        1.87      5.21 o 
  -8   4   4        7.39       12.91      4.65 o 
  -7   4   4       79.39       99.38      2.74 o 
  -6   4   4     1434.29     1457.32     14.19 o 
  -5   4   4       74.81       64.08      2.25 o 
  -4   4   4       14.67        8.96      1.82 o 
  -3   4   4     1240.32     1354.92     13.22 o 
  -2   4   4       54.01       42.84      2.26 o 
  -1   4   4       49.82       53.29      2.26 o 
   0   4   4      177.47      146.72      2.51 o 
   1   4   4     1286.33     1199.48      9.05 o 
   2   4   4      353.56      314.89      3.25 o 
   3   4   4      816.42      985.83      7.99 o 
   4   4   4      687.65      693.66      7.02 o 
   5   4   4      100.76      120.46      4.20 o 
   6   4   4       22.22       28.19      3.16 o 
   7   4   4       51.27       57.48      3.27 o 
   8   4   4        5.43        7.15      2.67 o 
   9   4   4      154.03      165.67      7.61 o 
  10   4   4       16.60       13.24      4.06 o 
  11   4   4        0.87        3.26      4.08 o 
  12   4   4        0.04        0.50      4.06 o 
  13   4   4        0.18        4.31      6.81 o 
  14   4   4        0.49        4.87      5.27 o 
 -17   5   4        1.45       -7.87      7.87 o 
 -16   5   4        4.02       18.78      8.26 o 
 -15   5   4        2.51        2.51      6.88 o 
 -14   5   4       10.37       12.33      8.59 o 
 -13   5   4        7.37        7.69      7.52 o 
 -12   5   4        1.78        0.19      7.40 o 
 -11   5   4       96.92       99.44      7.93 o 
 -10   5   4        1.45       -0.59      5.68 o 
  -9   5   4      334.34      327.16      9.73 o 
  -8   5   4      145.60      154.20      8.01 o 
  -7   5   4      228.15      186.22      8.37 o 
  -6   5   4       72.27       77.40      5.39 o 
  -5   5   4     1817.19     1830.23     18.85 o 
  -4   5   4     1670.88     1530.80     15.46 o 
  -3   5   4      253.23      244.01      4.43 o 
  -2   5   4      720.26      642.90      7.21 o 
  -1   5   4      872.75      839.58      8.47 o 
   0   5   4     1221.78     1131.98     10.45 o 
   1   5   4      925.72     1050.75     15.28 o 
   2   5   4       94.41       80.56      2.78 o 
   3   5   4      131.46      150.33      3.70 o 
   4   5   4      630.09      692.58      7.22 o 
   5   5   4       18.39       19.17      2.36 o 
   6   5   4      205.21      271.73      6.53 o 
   7   5   4       49.84       66.11      3.39 o 
   8   5   4       39.90       35.66      3.34 o 
   9   5   4        6.53        9.20      2.72 o 
  10   5   4        0.22       -0.26      3.07 o 
  11   5   4        5.46        8.06      4.26 o 
  12   5   4        1.77        1.94      3.94 o 
  13   5   4        0.04       -0.66      4.90 o 
 -16   6   4        2.53        7.77      8.09 o 
 -15   6   4        0.66       -9.40      9.40 o 
 -14   6   4       20.44       24.19     11.07 o 
 -13   6   4        2.28        3.07      8.83 o 
 -12   6   4        2.52        0.95      6.70 o 
 -11   6   4       49.13       62.61      6.79 o 
 -10   6   4       12.42        9.62      5.31 o 
  -9   6   4        0.71       -0.39      4.84 o 
  -8   6   4        3.44        0.72      2.04 o 
  -7   6   4       35.36       56.04      4.60 o 
  -6   6   4       11.55        6.67      3.77 o 
  -5   6   4      669.92      633.20      9.21 o 
  -4   6   4       56.27       77.11      3.61 o 
  -3   6   4     1016.39      949.96     10.43 o 
  -2   6   4      224.95      270.81      4.98 o 
  -1   6   4        1.31        0.54      1.84 o 
   0   6   4      131.49      176.52      3.54 o 
   1   6   4      116.41      155.04      6.28 o 
   2   6   4      662.75      662.26      7.02 o 
   3   6   4       17.76       19.81      2.00 o 
   4   6   4       22.96       22.54      2.12 o 
   5   6   4        5.17        7.33      2.35 o 
   6   6   4       62.09       72.07      3.89 o 
   7   6   4      259.72      248.85      6.33 o 
   8   6   4       34.27       39.51      3.54 o 
   9   6   4        0.70        0.83      3.20 o 
  10   6   4       10.41        7.43      3.36 o 
  11   6   4        0.46        0.38      3.64 o 
  12   6   4        0.08        0.51      5.77 o 
  13   6   4        2.64        6.31     13.84 o 
 -16   7   4        6.17       17.31     12.86 o 
 -15   7   4        0.07       -9.89      9.89 o 
 -14   7   4        1.79       21.47     15.84 o 
 -13   7   4        0.84       17.03     10.43 o 
 -12   7   4        1.00        4.30      5.86 o 
 -11   7   4        2.08        5.66      5.69 o 
 -10   7   4       43.64       42.48      6.27 o 
  -9   7   4       36.17       34.36      1.66 o 
  -8   7   4       75.83      105.06      8.23 o 
  -7   7   4      652.42      676.54     10.86 o 
  -6   7   4      428.88      458.97      8.26 o 
  -5   7   4        0.05       -3.15      3.20 o 
  -4   7   4       96.98       79.18      3.88 o 
  -3   7   4      179.96      211.35      6.34 o 
  -2   7   4      128.00      105.99      3.82 o 
  -1   7   4       14.22        8.80      2.32 o 
   0   7   4        9.44        9.66      2.52 o 
   1   7   4        1.18        2.16      2.36 o 
   2   7   4       53.73       51.47      2.77 o 
   3   7   4      133.99      135.85      3.73 o 
   4   7   4       10.19       13.22      2.55 o 
   5   7   4        0.30       -0.02      2.06 o 
   6   7   4        6.07        1.89      2.63 o 
   7   7   4       70.45       74.62      4.33 o 
   8   7   4      143.65      142.31      7.01 o 
   9   7   4       50.74       55.88      6.56 o 
  10   7   4        0.21        1.27      3.56 o 
  11   7   4        2.20        6.10      3.40 o 
  12   7   4        0.25       -4.10      4.91 o 
  13   7   4        2.12        2.64      6.09 o 
 -16   8   4        5.16      -10.04     23.90 o 
 -15   8   4        3.83       30.93     13.83 o 
 -14   8   4        3.89       -2.86     10.99 o 
 -13   8   4        9.24       11.34      8.26 o 
 -12   8   4        0.03        4.29      7.13 o 
 -11   8   4        6.69       11.06      6.22 o 
 -10   8   4        0.53       -0.37      1.36 o 
  -9   8   4        6.37        1.30      4.23 o 
  -8   8   4        0.02        1.36      3.96 o 
  -7   8   4       27.37       39.35      4.76 o 
  -6   8   4       15.60       13.30      3.90 o 
  -5   8   4      175.38      182.30      6.55 o 
  -4   8   4       21.66       16.68      3.58 o 
  -3   8   4      103.42       98.75      4.77 o 
  -2   8   4      405.12      383.67      6.60 o 
  -1   8   4      362.67      384.60     12.09 o 
   0   8   4       53.91       58.86      3.21 o 
   1   8   4       16.68       13.78      2.54 o 
   2   8   4       65.75       51.19      3.09 o 
   3   8   4       91.98       88.75      3.98 o 
   4   8   4      292.97      277.24      5.69 o 
   5   8   4        6.38        5.90      2.60 o 
   6   8   4      163.74      167.48      5.29 o 
   7   8   4        2.23        1.76      2.74 o 
   8   8   4        6.64        4.28      3.26 o 
   9   8   4        4.29        8.39      3.96 o 
  10   8   4       18.96       20.67      4.35 o 
  11   8   4        0.02        7.50      4.18 o 
  12   8   4        0.02        0.35      6.27 o 
 -15   9   4        3.61        4.92     10.43 o 
 -14   9   4        2.87       -3.88      9.60 o 
 -13   9   4        0.19       -3.35      7.68 o 
 -12   9   4        0.15       -1.90      6.43 o 
 -11   9   4        0.74        2.49      6.03 o 
 -10   9   4       16.83       22.52      5.65 o 
  -9   9   4       10.33        9.83      5.00 o 
  -8   9   4       45.73       56.46      5.69 o 
  -7   9   4       75.66       88.04      5.82 o 
  -6   9   4      292.10      284.75      8.96 o 
  -5   9   4      249.95      255.95      6.91 o 
  -4   9   4       14.96       13.10      4.09 o 
  -3   9   4      260.02      263.86      7.26 o 
  -2   9   4       15.76       27.56      3.94 o 
  -1   9   4      437.45      456.29      7.98 o 
   0   9   4      236.07      239.75      5.48 o 
   1   9   4        4.42        3.86      2.77 o 
   2   9   4      304.35      284.07      5.93 o 
   3   9   4      116.66      110.14      4.86 o 
   4   9   4       91.03       87.50      3.80 o 
   5   9   4       11.30        8.77      2.98 o 
   6   9   4       22.71       17.07      3.84 o 
   7   9   4       28.22       30.47      4.18 o 
   8   9   4        0.39       -1.08      3.41 o 
   9   9   4        0.00       -3.07      3.86 o 
  10   9   4        5.44        8.82      5.05 o 
  11   9   4        5.80        8.56      5.23 o 
  12   9   4        0.39        0.71      6.29 o 
 -14  10   4       21.29       26.55     11.67 o 
 -13  10   4        0.00        9.23      8.90 o 
 -12  10   4        3.05        1.19     12.62 o 
 -11  10   4        2.03        3.64      3.18 o 
 -10  10   4       10.85       11.80      5.64 o 
  -9  10   4       21.49       19.58      6.05 o 
  -8  10   4       13.59       12.34      5.52 o 
  -7  10   4      138.33      141.61      6.80 o 
  -6  10   4        2.75       -0.37      4.21 o 
  -5  10   4       40.84       37.78      4.72 o 
  -4  10   4        2.38        3.17      3.91 o 
  -3  10   4        8.81        6.03      3.82 o 
  -2  10   4        2.80        4.02      3.40 o 
  -1  10   4        4.67        9.76      3.74 o 
   0  10   4      172.37      182.77      5.56 o 
   1  10   4      449.32      452.32      8.19 o 
   2  10   4      237.52      233.56      6.35 o 
   3  10   4        4.14        3.28      3.06 o 
   4  10   4      124.03      155.15      5.90 o 
   5  10   4        2.37        1.77      2.98 o 
   6  10   4       16.05       17.13      3.49 o 
   7  10   4        2.94       -1.12      3.72 o 
   8  10   4        1.65        0.86      3.54 o 
   9  10   4        4.30       11.79      6.83 o 
  10  10   4       11.58       16.74      5.05 o 
  11  10   4        0.09        2.52      4.44 o 
 -14  11   4        1.49        3.18      8.11 o 
 -13  11   4        0.00        9.31      8.28 o 
 -12  11   4        0.57       -3.85     10.44 o 
 -11  11   4        0.09        2.40      3.22 o 
 -10  11   4       13.10       13.13      7.78 o 
  -9  11   4        2.35        7.01      5.88 o 
  -8  11   4       74.25       74.02      6.73 o 
  -7  11   4       22.12       19.68      5.30 o 
  -6  11   4       12.59       16.49      5.36 o 
  -5  11   4       35.14       30.89      5.86 o 
  -4  11   4       18.34       21.46      5.35 o 
  -3  11   4      207.48      207.52      7.94 o 
  -2  11   4       57.38       74.83      5.54 o 
  -1  11   4       49.61       30.81     10.40 o 
   0  11   4      213.78      218.48      7.69 o 
   1  11   4       29.35       22.10     12.74 o 
   2  11   4       11.60       14.80      4.32 o 
   3  11   4      103.77      124.53      6.16 o 
   4  11   4       46.29       44.91      4.67 o 
   5  11   4        1.87        8.73      3.42 o 
   6  11   4        2.98        7.10      3.56 o 
   7  11   4       18.13       14.01      4.27 o 
   8  11   4        2.47        6.06      3.72 o 
   9  11   4        1.11        7.10      4.87 o 
  10  11   4        0.14        3.81      5.69 o 
  11  11   4        0.00        1.61      4.69 o 
 -13  12   4        1.51       -1.82      8.05 o 
 -12  12   4        7.18       24.32      7.64 o 
 -11  12   4        0.97       -5.38      6.49 o 
 -10  12   4       23.49       19.16      6.63 o 
  -9  12   4        3.71       19.76      7.47 o 
  -8  12   4        1.74       -2.79      5.62 o 
  -7  12   4       32.43       35.44      6.04 o 
  -6  12   4        2.34        5.06      5.40 o 
  -5  12   4       48.83       42.01      6.65 o 
  -4  12   4        6.97        1.96      5.25 o 
  -3  12   4        1.83        5.50      5.11 o 
  -2  12   4        0.01        3.62      5.01 o 
  -1  12   4      104.20       88.87      6.41 o 
   0  12   4       30.75       28.76      9.06 o 
   1  12   4       17.65       14.09      6.59 o 
   2  12   4       33.68       28.63      4.67 o 
   3  12   4       11.43        9.77      4.10 o 
   4  12   4        3.16        6.48      3.98 o 
   5  12   4       11.35        7.80      4.92 o 
   6  12   4        0.17       -4.36      4.36 o 
   7  12   4        2.91       -0.35      3.97 o 
   8  12   4        0.49        3.73      4.38 o 
   9  12   4        0.00        1.89      5.86 o 
  10  12   4        0.44        3.82      5.61 o 
 -12  13   4        0.11       13.97      8.65 o 
 -11  13   4        0.11        2.33      6.61 o 
 -10  13   4        0.63       -1.68      6.59 o 
  -9  13   4        2.78        3.79      5.92 o 
  -8  13   4        5.29        4.90      5.70 o 
  -7  13   4       52.75       47.67     11.23 o 
  -6  13   4        2.73        2.49      4.98 o 
  -5  13   4        6.21        5.50      4.87 o 
  -4  13   4       34.25       32.62      5.89 o 
  -3  13   4       53.72       47.22     12.46 o 
  -2  13   4        0.41       -1.38      4.81 o 
  -1  13   4        8.02        9.93      4.60 o 
   0  13   4       33.52       20.18      5.27 o 
   1  13   4        0.93       -3.08      4.77 o 
   2  13   4       24.19       23.27      5.40 o 
   3  13   4       56.32       61.48      5.77 o 
   4  13   4        2.96       -3.92      4.96 o 
   5  13   4        0.29        8.43      4.42 o 
   6  13   4        0.86        2.61      4.59 o 
   7  13   4        1.11        5.89      4.16 o 
   8  13   4        2.59        4.89      5.07 o 
   9  13   4        0.22        0.78      7.51 o 
 -11  14   4        0.17       -2.38      7.61 o 
 -10  14   4        4.87       13.69      8.65 o 
  -9  14   4        0.35       -4.54      7.00 o 
  -8  14   4        1.63        0.10      6.82 o 
  -7  14   4        0.90       13.42      8.81 o 
  -6  14   4        6.11       11.79      5.87 o 
  -5  14   4        5.40        4.14      5.68 o 
  -4  14   4       10.12        8.86      5.69 o 
  -3  14   4       10.46       10.14      5.59 o 
  -2  14   4       12.13        6.86      6.19 o 
  -1  14   4        8.40       12.33      6.27 o 
   0  14   4        0.77        7.97      5.91 o 
   1  14   4        6.73       10.46      5.38 o 
   2  14   4        0.69        2.21      5.17 o 
   3  14   4        2.95       -0.33      4.32 o 
   4  14   4        1.58       -2.44      5.36 o 
   5  14   4        5.27        3.27      4.72 o 
   6  14   4        9.57        5.45      4.49 o 
   7  14   4        2.26       -1.84      4.29 o 
   8  14   4        0.87        0.29      4.35 o 
 -10  15   4        0.05       12.44      7.46 o 
  -9  15   4        1.28       10.01      9.54 o 
  -8  15   4        3.30       12.29      7.67 o 
  -7  15   4        2.80       19.64      7.47 o 
  -6  15   4       38.11       69.63     15.50 o 
  -5  15   4        5.04        4.45      6.70 o 
  -4  15   4        2.96        3.21      5.45 o 
  -3  15   4        0.08        8.17      6.07 o 
  -2  15   4        5.42        1.78      5.00 o 
  -1  15   4        0.02       -2.09      4.88 o 
   0  15   4        2.13        7.15      6.05 o 
   1  15   4        0.76        1.88      4.80 o 
   2  15   4       11.59       12.83      5.17 o 
   3  15   4        0.13        8.80      8.79 o 
   4  15   4        0.02       13.53      6.37 o 
   5  15   4        0.14       -6.18      6.18 o 
   6  15   4        0.46        3.43      4.77 o 
   7  15   4        0.40        3.97      5.98 o 
  -9  16   4        2.22       15.40     14.03 o 
  -8  16   4        0.08        8.57      8.61 o 
  -7  16   4        4.49        9.53     11.16 o 
  -6  16   4        2.28       -1.69      8.17 o 
  -5  16   4        0.17        8.28      6.74 o 
  -4  16   4        2.82       11.21      9.80 o 
  -3  16   4        3.70       11.33     13.20 o 
  -2  16   4        3.72        8.33      6.76 o 
  -1  16   4        0.08        4.77      5.68 o 
   0  16   4        3.63        2.51      5.23 o 
   1  16   4        2.16       14.17      7.09 o 
   2  16   4       10.67       11.50      7.35 o 
   3  16   4        0.36        6.82      8.92 o 
   4  16   4        7.61       16.65      6.77 o 
   5  16   4       11.94       24.05      6.60 o 
  -6  17   4        0.02       16.92      8.90 o 
  -5  17   4        0.04       -2.60      6.32 o 
  -4  17   4        1.76       -4.52      6.37 o 
  -3  17   4        0.08       -1.10      5.79 o 
  -2  17   4        0.00        1.74      6.05 o 
  -1  17   4        1.03        5.60      7.48 o 
   0  17   4        1.91        4.67      5.81 o 
   1  17   4        0.00        7.09      6.75 o 
   2  17   4        0.15        4.69      6.21 o 
   3  17   4        1.43        0.12      5.85 o 
  -2  18   4        0.43        4.06      6.44 o 
  -1  18   4        0.11        0.35      5.95 o 
 -17   0   5       22.97       41.56     11.46 o 
 -15   0   5        9.13       34.90     13.81 o 
 -13   0   5        7.24        8.40      6.85 o 
 -11   0   5        6.55       12.00      3.70 o 
  -9   0   5        0.05        0.15      3.33 o 
  -7   0   5      650.04      551.02      9.66 o 
  -5   0   5      344.92      381.12      7.74 o 
  -3   0   5     2617.85     2493.08     21.32 o 
  -1   0   5      206.57      185.15      3.22 o 
   1   0   5        0.32        0.58      0.91 o 
   3   0   5     3663.41     3696.99     33.19 o 
   5   0   5      143.34      123.16      6.87 o 
   7   0   5      214.58      220.74      8.19 o 
   9   0   5       80.89       88.87      5.36 o 
  11   0   5       34.53       30.64      6.15 o 
  13   0   5        0.15       -4.84      5.37 o 
 -17   1   5        2.18       10.05      7.78 o 
 -16   1   5        5.78       16.76      6.56 o 
 -15   1   5        0.20        6.85      6.73 o 
 -14   1   5        4.95        2.65      1.50 o 
 -13   1   5        1.51        3.32      2.61 o 
 -12   1   5       37.59       42.57      6.15 o 
 -11   1   5       34.78       42.96      5.69 o 
 -10   1   5       30.59       36.36      5.63 o 
  -9   1   5        4.31        2.61      1.09 o 
  -8   1   5      539.04      521.42      7.99 o 
  -7   1   5      263.02      250.99      5.04 o 
  -6   1   5       15.10       15.27      1.62 o 
  -5   1   5       46.59       65.57      2.17 o 
  -4   1   5      468.15      422.69      4.12 o 
  -3   1   5     6490.10     6501.52     50.95 o 
  -2   1   5      593.13      452.73      3.93 o 
  -1   1   5       10.49       15.47      1.20 o 
   0   1   5     1116.35     1042.02     14.52 o 
   1   1   5        0.22        0.53      0.63 o 
   2   1   5       36.92       46.28      2.05 o 
   3   1   5      330.62      297.19      3.14 o 
   4   1   5       88.52       78.55      1.89 o 
   5   1   5       37.30       35.30      2.19 o 
   6   1   5        0.26        2.69      1.98 o 
   7   1   5       86.72       83.46      4.23 o 
   8   1   5        0.53       -0.88      2.41 o 
   9   1   5        9.52        7.27      3.02 o 
  10   1   5        0.60       -0.97      2.84 o 
  11   1   5        3.80        1.88      2.93 o 
  12   1   5        9.27       14.21      3.55 o 
  13   1   5        2.54        6.37      3.72 o 
 -17   2   5        1.34        5.35      7.34 o 
 -16   2   5        0.63       -0.03      5.59 o 
 -15   2   5        0.14        1.27      6.48 o 
 -14   2   5        4.04        4.45      3.18 o 
 -13   2   5        0.13       -0.44      5.27 o 
 -12   2   5       11.03       16.41      6.37 o 
 -11   2   5        5.71        4.12      5.29 o 
 -10   2   5      282.72      286.08      8.27 o 
  -9   2   5       38.50       36.94      5.88 o 
  -8   2   5     1264.13     1215.87     14.45 o 
  -7   2   5       17.41       27.14      3.85 o 
  -6   2   5      913.47      852.54      7.18 o 
  -5   2   5     1235.27     1239.12      9.98 o 
  -4   2   5       82.84       74.16      2.25 o 
  -3   2   5      291.73      307.48      3.25 o 
  -2   2   5     1322.94     1137.86      7.63 o 
  -1   2   5      405.30      386.67      3.34 o 
   0   2   5     3077.64     2895.06     21.34 o 
   1   2   5      835.56      773.30      7.34 o 
   2   2   5        1.93        1.31      0.70 o 
   3   2   5      186.14      183.23      5.67 o 
   4   2   5       53.93       47.75      2.09 o 
   5   2   5      138.19      117.27      2.35 o 
   6   2   5        1.36        0.01      1.55 o 
   7   2   5        7.81        5.64      2.16 o 
   8   2   5       23.79       32.37      2.85 o 
   9   2   5      224.25      259.11      5.63 o 
  10   2   5       11.16        9.16      3.22 o 
  11   2   5       37.08       39.63      3.51 o 
  12   2   5        2.75        3.41      3.40 o 
  13   2   5        0.79       10.73      4.31 o 
 -17   3   5        3.14        4.26      7.11 o 
 -16   3   5        0.80       -5.11      7.38 o 
 -15   3   5        5.43        5.45      3.49 o 
 -14   3   5        9.10       12.27      6.66 o 
 -13   3   5        8.32       10.89      6.07 o 
 -12   3   5      140.35      122.11      7.98 o 
 -11   3   5        6.54        3.76      4.86 o 
 -10   3   5      133.77      133.99      9.89 o 
  -9   3   5      125.24      116.56      6.13 o 
  -8   3   5      157.03      166.99      6.51 o 
  -7   3   5       11.44        6.52      3.77 o 
  -6   3   5     3080.03     2971.64     27.99 o 
  -5   3   5      330.60      304.28      4.46 o 
  -4   3   5      305.16      271.53      4.80 o 
  -3   3   5     2043.78     1911.75     17.11 o 
  -2   3   5        0.12        7.65      1.62 o 
  -1   3   5      964.95      981.52      8.21 o 
   0   3   5       33.36       35.52      1.04 o 
   1   3   5       46.15       39.28      2.82 o 
   2   3   5        0.67        0.91      1.26 o 
   3   3   5      783.78      775.98      7.80 o 
   4   3   5      148.14      185.77      3.95 o 
   5   3   5      163.24      195.38      2.82 o 
   6   3   5       82.36      107.75      2.92 o 
   7   3   5        0.16       -0.31      1.88 o 
   8   3   5        9.83       19.68      4.43 o 
   9   3   5       10.26        7.94      2.85 o 
  10   3   5        2.27        3.82      3.87 o 
  11   3   5       18.82       20.19      4.87 o 
  12   3   5        0.00        5.20      4.09 o 
  13   3   5        0.20        5.13      4.14 o 
 -17   4   5        0.01       -3.67      8.08 o 
 -16   4   5        7.78       13.62      9.96 o 
 -15   4   5        9.92       17.72      8.46 o 
 -14   4   5       13.16       11.05      6.68 o 
 -13   4   5        1.54       -0.29      6.10 o 
 -12   4   5      135.88      133.13     10.13 o 
 -11   4   5       34.01       39.75      7.52 o 
 -10   4   5       21.55       22.88      5.96 o 
  -9   4   5      530.59      546.20     11.17 o 
  -8   4   5       28.87       42.44      4.77 o 
  -7   4   5      339.83      341.55      5.15 o 
  -6   4   5     1170.49     1119.18     11.91 o 
  -5   4   5       52.16       46.72      4.82 o 
  -4   4   5      369.11      406.14      6.51 o 
  -3   4   5      845.63      839.91      7.61 o 
  -2   4   5      417.81      350.81      4.78 o 
  -1   4   5     1403.87     1448.78     11.36 o 
   0   4   5      365.33      381.97      3.46 o 
   1   4   5      300.33      290.72      2.91 o 
   2   4   5        0.72        0.20      1.57 o 
   3   4   5       19.41       18.30      1.44 o 
   4   4   5        0.59        3.77      2.29 o 
   5   4   5      100.60      105.32      2.42 o 
   6   4   5      150.76      182.08      3.35 o 
   7   4   5       57.45       63.24      3.48 o 
   8   4   5       80.30       77.79      3.35 o 
   9   4   5        7.04       11.15      3.64 o 
  10   4   5        4.54        4.19      3.31 o 
  11   4   5        2.01        3.56      4.25 o 
  12   4   5        6.53        5.71      4.55 o 
  13   4   5        0.18       -5.34      6.52 o 
 -17   5   5        1.78       -5.04      8.52 o 
 -16   5   5        0.29       23.74      9.72 o 
 -15   5   5        3.14        8.88      7.48 o 
 -14   5   5       16.53       22.18     21.66 o 
 -13   5   5       29.19       29.41      8.59 o 
 -12   5   5       27.14       26.91      7.92 o 
 -11   5   5       82.03       85.53      7.09 o 
 -10   5   5      107.99      131.14      7.46 o 
  -9   5   5      165.45      139.39      8.23 o 
  -8   5   5       17.06       15.21      1.93 o 
  -7   5   5        0.10        0.84      2.44 o 
  -6   5   5        2.39       -2.05      2.24 o 
  -5   5   5        0.70        1.03      2.40 o 
  -4   5   5      241.08      239.71      6.30 o 
  -3   5   5       65.37       58.70      2.51 o 
  -2   5   5     1333.20     1348.50     12.69 o 
  -1   5   5      122.74      103.85      2.86 o 
   0   5   5      868.10      951.17     10.49 o 
   1   5   5     1683.00     1716.66     12.95 o 
   2   5   5       44.70       45.58      2.38 o 
   3   5   5      135.88      113.71      2.13 o 
   4   5   5        6.02        7.36      2.42 o 
   5   5   5        7.07        8.23      2.74 o 
   6   5   5       21.54       21.98      2.62 o 
   7   5   5      183.40      206.92      5.32 o 
   8   5   5        0.80        1.27      2.26 o 
   9   5   5       46.09       39.84      5.21 o 
  10   5   5        1.49        3.69      4.01 o 
  11   5   5        9.91       10.50      4.09 o 
  12   5   5        3.10        9.72      5.65 o 
  13   5   5        4.77        2.08      5.82 o 
 -16   6   5        0.36       -7.69      8.94 o 
 -15   6   5        1.04        5.30     13.76 o 
 -14   6   5        0.31        4.93     12.14 o 
 -13   6   5        0.05        7.98      7.91 o 
 -12   6   5        3.29        4.15      5.73 o 
 -11   6   5       41.98       40.70      6.50 o 
 -10   6   5      122.69      132.16     18.09 o 
  -9   6   5      150.71      134.88      4.74 o 
  -8   6   5        5.41        4.72      1.80 o 
  -7   6   5      172.76      172.57      5.42 o 
  -6   6   5        8.19        7.34      2.28 o 
  -5   6   5       10.54       11.57      3.00 o 
  -4   6   5        0.63        8.51      2.69 o 
  -3   6   5      635.49      701.91      8.62 o 
  -2   6   5       73.92       89.45      3.02 o 
  -1   6   5       59.96       54.72      2.91 o 
   0   6   5        3.89       12.51      1.78 o 
   1   6   5        1.73        2.16      1.43 o 
   2   6   5      410.32      355.30      5.04 o 
   3   6   5      430.77      484.75      5.58 o 
   4   6   5        9.53        8.78      1.74 o 
   5   6   5        0.40        2.47      2.87 o 
   6   6   5      149.90      156.63      6.14 o 
   7   6   5      247.43      268.57      5.66 o 
   8   6   5        5.09        3.94      3.03 o 
   9   6   5        2.28        1.07      3.07 o 
  10   6   5        1.24        4.04      3.16 o 
  11   6   5        0.04        3.60      3.25 o 
  12   6   5        7.08        2.92      5.40 o 
 -16   7   5        2.20        5.63     23.03 o 
 -15   7   5        0.18      -10.09     10.09 o 
 -14   7   5       11.76        6.59     15.45 o 
 -13   7   5        2.07        2.84      7.98 o 
 -12   7   5       26.58       19.61      6.76 o 
 -11   7   5       16.35       16.79      6.25 o 
 -10   7   5        4.33        5.31      5.88 o 
  -9   7   5        3.95        1.86      1.54 o 
  -8   7   5       11.58        7.18      2.27 o 
  -7   7   5      275.75      257.17      7.48 o 
  -6   7   5       30.68       40.53      4.03 o 
  -5   7   5        7.42        8.30      3.33 o 
  -4   7   5      130.63      119.11      4.58 o 
  -3   7   5      432.77      406.45      9.18 o 
  -2   7   5        2.76        4.92      2.35 o 
  -1   7   5      172.83      178.95      4.28 o 
   0   7   5       62.35       56.83      3.05 o 
   1   7   5        3.70        6.55      1.87 o 
   2   7   5       36.68       36.56      2.16 o 
   3   7   5      681.54      725.66      7.99 o 
   4   7   5      190.02      194.97      4.65 o 
   5   7   5       16.94       13.93      2.51 o 
   6   7   5      119.71      143.41      6.89 o 
   7   7   5       13.19       19.03      3.42 o 
   8   7   5        0.00        1.27      3.21 o 
   9   7   5        6.72        6.51      3.24 o 
  10   7   5        0.05        6.53      3.37 o 
  11   7   5        0.54        2.41      3.54 o 
  12   7   5        0.37        2.53      4.79 o 
 -16   8   5        0.31        0.73     13.63 o 
 -15   8   5        5.58       25.32     14.03 o 
 -14   8   5        3.77       13.30     18.90 o 
 -13   8   5       12.50       23.94      9.09 o 
 -12   8   5        0.04       -1.73      6.12 o 
 -11   8   5       46.54       49.10      7.44 o 
 -10   8   5        3.47        1.90      1.71 o 
  -9   8   5        4.99        4.56      2.09 o 
  -8   8   5       15.13       13.92      5.45 o 
  -7   8   5        0.88       -1.94      3.79 o 
  -6   8   5       25.33       28.57      4.57 o 
  -5   8   5       56.38       60.10      4.73 o 
  -4   8   5        5.25        3.05      2.99 o 
  -3   8   5      116.42      139.10      6.14 o 
  -2   8   5      386.21      373.67      6.78 o 
  -1   8   5       20.03       18.66      3.15 o 
   0   8   5        9.90        7.79      2.51 o 
   1   8   5       26.08       19.35      2.50 o 
   2   8   5       43.80       46.99      3.20 o 
   3   8   5       11.32       15.80      2.44 o 
   4   8   5       75.19       76.07      3.68 o 
   5   8   5        3.63        3.52      2.35 o 
   6   8   5      110.82      104.17      3.92 o 
   7   8   5        1.82        0.74      3.13 o 
   8   8   5       36.63       34.69      7.20 o 
   9   8   5        6.96        0.06      5.10 o 
  10   8   5        1.58        5.90      4.78 o 
  11   8   5        0.78        8.96      4.57 o 
  12   8   5        1.00       31.69     14.65 o 
 -15   9   5        3.99       -0.15     12.75 o 
 -14   9   5        2.95       20.20      8.48 o 
 -13   9   5        5.77        9.66     14.07 o 
 -12   9   5        5.61       14.87      8.09 o 
 -11   9   5        3.96        1.72      6.89 o 
 -10   9   5       20.92       13.23      4.09 o 
  -9   9   5       60.71       57.94      6.09 o 
  -8   9   5        0.98        2.16      4.32 o 
  -7   9   5       11.93       16.09      5.01 o 
  -6   9   5       13.34       22.25      4.83 o 
  -5   9   5        0.72       12.00      4.07 o 
  -4   9   5        4.82        3.42      3.34 o 
  -3   9   5      138.11      170.51      5.82 o 
  -2   9   5       29.12       30.20      3.90 o 
  -1   9   5      136.88      138.48      5.32 o 
   0   9   5        9.51       11.54      3.41 o 
   1   9   5       16.19       19.21      3.43 o 
   2   9   5      149.84      169.33      5.36 o 
   3   9   5      109.71      124.38      7.49 o 
   4   9   5        5.07        1.96      2.59 o 
   5   9   5      162.30      164.21      6.99 o 
   6   9   5       90.84       97.92      4.32 o 
   7   9   5        5.07        5.44      2.86 o 
   8   9   5        6.61        2.93      3.61 o 
   9   9   5        6.63       10.51      4.02 o 
  10   9   5        3.85        2.93      4.29 o 
  11   9   5        3.54       10.19      4.39 o 
 -15  10   5        2.58        3.31     15.41 o 
 -14  10   5        0.00        7.55      8.34 o 
 -13  10   5        2.28       -8.07      8.07 o 
 -12  10   5        0.43        5.25      8.16 o 
 -11  10   5        3.20        1.85      2.28 o 
 -10  10   5        5.73        6.21      2.81 o 
  -9  10   5       74.47       80.18      6.85 o 
  -8  10   5        1.91        3.15      4.62 o 
  -7  10   5      136.44      123.96      6.63 o 
  -6  10   5        7.20        8.99      4.38 o 
  -5  10   5        0.33       -0.86      3.74 o 
  -4  10   5       81.58       77.38      5.09 o 
  -3  10   5       63.13       61.50      4.92 o 
  -2  10   5      249.30      255.16      8.66 o 
  -1  10   5      144.21      138.21      5.40 o 
   0  10   5       21.94       17.88      4.58 o 
   1  10   5      218.31      234.96      5.95 o 
   2  10   5      128.03      134.98      4.76 o 
   3  10   5       33.02       31.35      4.11 o 
   4  10   5       15.31        7.73      3.39 o 
   5  10   5       33.98       21.10      4.93 o 
   6  10   5        3.28        3.06      3.06 o 
   7  10   5        2.47        8.59      5.53 o 
   8  10   5        0.39        1.85      3.95 o 
   9  10   5        3.16        5.00      5.24 o 
  10  10   5        0.05        2.58      4.58 o 
  11  10   5        0.00        0.94      8.50 o 
 -14  11   5        0.37        8.53      8.79 o 
 -13  11   5        2.81       -5.85      8.31 o 
 -12  11   5        0.26        6.87      8.46 o 
 -11  11   5        3.86        5.76      3.72 o 
 -10  11   5       13.30        8.96      5.97 o 
  -9  11   5       22.25       22.48      6.15 o 
  -8  11   5       27.86       20.02      6.94 o 
  -7  11   5        0.03       -0.80      6.08 o 
  -6  11   5        8.04        5.88      4.95 o 
  -5  11   5        0.16       -2.61      4.45 o 
  -4  11   5        3.86        8.10      4.53 o 
  -3  11   5       20.89       28.27      5.09 o 
  -2  11   5      244.26      255.29      7.50 o 
  -1  11   5       28.58       26.93      6.70 o 
   0  11   5        4.02        1.99      3.32 o 
   1  11   5      256.02      273.47      6.84 o 
   2  11   5       41.59       34.02      6.27 o 
   3  11   5      111.08      110.00      6.00 o 
   4  11   5       23.62       27.56      4.58 o 
   5  11   5       12.44        7.83      3.41 o 
   6  11   5        0.21        2.31      3.51 o 
   7  11   5        0.72       -0.72      3.72 o 
   8  11   5        6.97       11.50      4.54 o 
   9  11   5        4.99        1.99      4.09 o 
  10  11   5        0.61        0.63      6.81 o 
 -13  12   5        0.47       10.66     13.42 o 
 -12  12   5        8.77        6.39      8.40 o 
 -11  12   5        2.68        5.04     10.30 o 
 -10  12   5        0.80       -1.02      6.11 o 
  -9  12   5       17.03       19.73      8.52 o 
  -8  12   5        1.10        4.58      5.37 o 
  -7  12   5        7.48        5.52      5.16 o 
  -6  12   5       38.13       43.84      5.97 o 
  -5  12   5        5.91        4.26      4.88 o 
  -4  12   5       11.17       21.19      6.92 o 
  -3  12   5        3.43        1.27      4.67 o 
  -2  12   5        0.01        1.95      3.93 o 
  -1  12   5      101.12      100.40      5.72 o 
   0  12   5      102.17       97.05      5.45 o 
   1  12   5        7.97       10.67      4.70 o 
   2  12   5        0.30        3.91      4.36 o 
   3  12   5        1.80        1.66      3.63 o 
   4  12   5       44.54       55.77      6.40 o 
   5  12   5        0.04        3.04      4.17 o 
   6  12   5        0.60       -1.74      5.55 o 
   7  12   5        1.01       -0.44      3.78 o 
   8  12   5        0.12        3.23      4.59 o 
   9  12   5        0.00        2.16      4.73 o 
 -12  13   5        0.67        6.12      7.97 o 
 -11  13   5        0.02       -3.32      7.68 o 
 -10  13   5        3.30       16.02      7.40 o 
  -9  13   5        0.01        9.81      6.26 o 
  -8  13   5        1.72       -1.61      6.04 o 
  -7  13   5        0.40       -0.22      5.68 o 
  -6  13   5        0.02       -2.20      5.41 o 
  -5  13   5        0.07       11.74      5.14 o 
  -4  13   5        0.57        1.24      5.51 o 
  -3  13   5        6.93        9.44      4.95 o 
  -2  13   5        1.06        1.02      4.08 o 
  -1  13   5       28.15       18.50      6.34 o 
   0  13   5       60.72       71.54      6.37 o 
   1  13   5       38.51       39.99      5.49 o 
   2  13   5        5.33        8.70      4.70 o 
   3  13   5        5.62       -4.66      4.86 o 
   4  13   5       15.12       18.91      8.96 o 
   5  13   5        0.44        2.83      3.93 o 
   6  13   5        1.73        3.24      4.98 o 
   7  13   5        4.78        5.00      4.17 o 
   8  13   5        0.04        2.01      4.36 o 
 -11  14   5        0.10        0.36      9.01 o 
 -10  14   5        4.25       19.25      8.21 o 
  -9  14   5        2.32        5.95      8.04 o 
  -8  14   5       11.73        9.83      6.57 o 
  -7  14   5        0.02       14.00      9.88 o 
  -6  14   5       11.15       12.58      5.91 o 
  -5  14   5        4.67       20.23      5.82 o 
  -4  14   5        0.13        6.05      6.15 o 
  -3  14   5        0.18       -1.57      4.67 o 
  -2  14   5        5.07       -1.45      4.65 o 
  -1  14   5       19.25       15.41      6.03 o 
   0  14   5        5.00        4.96      4.73 o 
   1  14   5        2.46       11.67      7.94 o 
   2  14   5        0.01        9.10      6.13 o 
   3  14   5        5.31        6.85      8.12 o 
   4  14   5        0.00        0.34      4.95 o 
   5  14   5        0.08       10.21      4.91 o 
   6  14   5        6.02        8.13      6.29 o 
   7  14   5        6.91        7.88      5.78 o 
 -10  15   5        0.04        2.92      7.78 o 
  -9  15   5        5.76       10.77      9.04 o 
  -8  15   5        3.41        7.83      6.72 o 
  -7  15   5        5.63       13.70      7.60 o 
  -6  15   5        1.89       -1.44      5.69 o 
  -5  15   5        1.00        3.05      6.00 o 
  -4  15   5       21.44       13.06      7.45 o 
  -3  15   5        0.63       -2.12      5.24 o 
  -2  15   5        3.97        8.02      5.13 o 
  -1  15   5        4.64       -1.85      5.14 o 
   0  15   5        2.90       -3.10      4.93 o 
   1  15   5        8.85        6.15      5.55 o 
   2  15   5        0.10        5.31      5.06 o 
   3  15   5        0.67        5.56      4.86 o 
   4  15   5        0.09       22.04      6.68 o 
   5  15   5        0.00        7.83      5.45 o 
   6  15   5        7.76        9.51      4.90 o 
  -8  16   5        0.47       -6.33      7.69 o 
  -7  16   5        0.08        3.49      6.61 o 
  -6  16   5       11.94       17.54     13.13 o 
  -5  16   5        2.64        0.04      6.39 o 
  -4  16   5        1.87        9.03      8.44 o 
  -3  16   5        0.02        3.15      5.54 o 
  -2  16   5        0.02        8.43      6.84 o 
  -1  16   5        0.42       -2.16      5.57 o 
   0  16   5        0.81        0.92      4.99 o 
   1  16   5        5.90        7.93      5.66 o 
   2  16   5        1.23        6.81      5.35 o 
   3  16   5        0.24       -5.13      6.30 o 
   4  16   5        2.01        0.40      6.59 o 
   5  16   5        4.43        9.70     14.55 o 
  -6  17   5        0.41        4.40      7.28 o 
  -5  17   5        0.12       -1.15      6.07 o 
  -4  17   5        0.57       13.71      7.36 o 
  -3  17   5        0.00       12.55      7.42 o 
  -2  17   5        1.94        2.65      8.02 o 
  -1  17   5        0.75       14.49     12.99 o 
   0  17   5        0.73       -6.66      6.66 o 
   1  17   5        0.69        8.08      7.85 o 
   2  17   5        0.44       -8.98      8.98 o 
 -16   0   6        3.77       -0.75      8.05 o 
 -14   0   6        3.61        0.55      6.92 o 
 -12   0   6       10.25        8.18      1.54 o 
 -10   0   6        0.01        1.29      1.80 o 
  -8   0   6       18.77       27.63      6.46 o 
  -6   0   6       70.17       67.62      9.53 o 
  -4   0   6     6797.86     6377.72     62.23 o 
  -2   0   6      387.05      335.71      4.39 o 
   0   0   6      881.31      931.71      8.33 o 
   2   0   6      117.97      106.33      4.00 o 
   4   0   6      181.67      204.62      5.03 o 
   6   0   6        4.65        7.29      3.35 o 
   8   0   6       16.56       19.17      3.89 o 
  10   0   6       17.17       21.11      5.91 o 
  12   0   6        1.03       -1.70      4.31 o 
 -17   1   6        0.49       -6.28      7.39 o 
 -16   1   6        1.80       14.13     10.72 o 
 -15   1   6        0.66       -8.42      8.42 o 
 -14   1   6        2.40        1.46      2.12 o 
 -13   1   6       24.07       22.70      2.29 o 
 -12   1   6        0.11        1.04      2.78 o 
 -11   1   6       15.42        8.38      2.34 o 
 -10   1   6        0.17        0.76      1.33 o 
  -9   1   6       18.32       27.60      2.12 o 
  -8   1   6       10.15       12.09      1.87 o 
  -7   1   6        0.96        3.73      1.99 o 
  -6   1   6     3830.30     3831.32     36.75 o 
  -5   1   6        1.02        3.37      1.62 o 
  -4   1   6     1969.14     1973.79     14.82 o 
  -3   1   6      409.97      393.19      4.14 o 
  -2   1   6        6.80        1.44      1.21 o 
  -1   1   6     1288.19     1246.59      8.54 o 
   0   1   6      503.87      473.84      3.79 o 
   1   1   6       84.85       89.82      2.45 o 
   2   1   6        9.46        5.71      0.99 o 
   3   1   6       22.29       36.02      1.98 o 
   4   1   6      208.13      225.93      3.24 o 
   5   1   6       49.36       59.90      2.31 o 
   6   1   6      101.82      117.13      2.98 o 
   7   1   6       16.13       17.90      2.63 o 
   8   1   6      166.39      171.58      4.78 o 
   9   1   6        0.00        1.45      2.83 o 
  10   1   6        0.18        1.86      2.75 o 
  11   1   6        2.51        7.05      3.24 o 
  12   1   6        0.73        1.29      3.37 o 
  13   1   6        0.13        3.60      3.71 o 
 -17   2   6        1.11        3.30      7.25 o 
 -16   2   6        8.69        8.73      6.92 o 
 -15   2   6        0.01        0.48      5.28 o 
 -14   2   6       43.97       44.58      7.52 o 
 -13   2   6        4.61        9.92      7.59 o 
 -12   2   6        0.42       -5.33      5.33 o 
 -11   2   6        8.63       10.71      5.08 o 
 -10   2   6        4.34       -0.71      4.09 o 
  -9   2   6       73.53       71.86      5.85 o 
  -8   2   6      108.17       95.38      3.46 o 
  -7   2   6     1257.02     1288.16     11.87 o 
  -6   2   6       16.53       19.69      1.65 o 
  -5   2   6     1459.15     1458.37     18.89 o 
  -4   2   6       95.15       83.97      2.34 o 
  -3   2   6       26.46       18.39      1.56 o 
  -2   2   6      241.95      205.60      2.64 o 
  -1   2   6      305.52      300.71      4.04 o 
   0   2   6       53.46       56.90      2.19 o 
   1   2   6      106.01      133.24      2.73 o 
   2   2   6      156.17      159.95      3.79 o 
   3   2   6      195.07      234.68      2.22 o 
   4   2   6       48.22       43.84      1.48 o 
   5   2   6       92.44      101.49      4.02 o 
   6   2   6      153.06      152.16      3.65 o 
   7   2   6       17.17       19.72      2.38 o 
   8   2   6        4.92        4.26      2.34 o 
   9   2   6        0.04        0.47      2.39 o 
  10   2   6        6.53        8.21      3.58 o 
  11   2   6        3.13        4.67      2.96 o 
  12   2   6        0.00        2.82      3.46 o 
  13   2   6        1.02        5.42      4.24 o 
 -17   3   6        5.80        9.25      7.50 o 
 -16   3   6        1.43       13.70      7.83 o 
 -15   3   6        4.05        3.47      6.79 o 
 -14   3   6        1.21       -3.98      7.01 o 
 -13   3   6        0.77        2.53      6.37 o 
 -12   3   6       35.19       41.58      7.34 o 
 -11   3   6       84.50      102.99      7.08 o 
 -10   3   6       36.44       36.88      5.31 o 
  -9   3   6      184.21      208.47      7.99 o 
  -8   3   6        0.29       -1.84      3.84 o 
  -7   3   6      259.66      249.14      4.87 o 
  -6   3   6      351.29      373.78      5.80 o 
  -5   3   6      612.31      646.52      8.56 o 
  -4   3   6       43.74       66.18      2.72 o 
  -3   3   6      250.98      267.29      3.77 o 
  -2   3   6      108.96      116.45      2.52 o 
  -1   3   6       56.08       51.23      1.29 o 
   0   3   6      275.48      261.19      4.87 o 
   1   3   6        4.93        5.83      2.17 o 
   2   3   6       14.55       14.87      2.43 o 
   3   3   6       79.06       79.58      2.37 o 
   4   3   6       61.64       83.64      2.00 o 
   5   3   6       17.25       15.07      1.51 o 
   6   3   6       86.39       86.83      3.69 o 
   7   3   6        0.88       -0.73      1.76 o 
   8   3   6       45.74       40.66      3.23 o 
   9   3   6       14.96       20.87      2.90 o 
  10   3   6        1.01        4.78      3.53 o 
  11   3   6        1.72        2.16      4.05 o 
  12   3   6        0.06        5.37      4.11 o 
 -17   4   6        0.20        0.52      8.46 o 
 -16   4   6        0.16       -1.80      8.51 o 
 -15   4   6        0.00        4.90      7.05 o 
 -14   4   6       12.60        3.53      6.45 o 
 -13   4   6        4.27        5.76      6.04 o 
 -12   4   6      141.30      140.19      9.44 o 
 -11   4   6       65.53       90.75      8.79 o 
 -10   4   6       26.14       33.80      5.64 o 
  -9   4   6      141.81      147.29      6.68 o 
  -8   4   6        0.79        1.25      1.49 o 
  -7   4   6       37.69       30.12      2.33 o 
  -6   4   6      197.40      169.22      4.54 o 
  -5   4   6      392.46      304.52      6.17 o 
  -4   4   6       48.45       46.90      2.75 o 
  -3   4   6       30.14       21.32      2.67 o 
  -2   4   6      316.29      284.84      4.30 o 
  -1   4   6       22.40       31.68      1.69 o 
   0   4   6       50.51       46.33      2.94 o 
   1   4   6       14.48       12.49      2.71 o 
   2   4   6      291.48      277.92      5.47 o 
   3   4   6       16.02       18.24      1.45 o 
   4   4   6       11.64       10.64      1.59 o 
   5   4   6       14.23        6.92      1.44 o 
   6   4   6       51.87       52.64      2.31 o 
   7   4   6      116.03      125.57      3.82 o 
   8   4   6       17.73       19.10      2.67 o 
   9   4   6       22.08       19.51      3.76 o 
  10   4   6        3.34        3.73      4.25 o 
  11   4   6        0.95       -0.05      3.74 o 
  12   4   6        0.40        3.57      4.82 o 
 -17   5   6        4.40       22.33      9.47 o 
 -16   5   6       10.52       11.34     16.79 o 
 -15   5   6        0.01        6.69      7.41 o 
 -14   5   6       12.28       22.83     11.86 o 
 -13   5   6        5.54       11.89      8.08 o 
 -12   5   6        3.55        2.49      6.85 o 
 -11   5   6       60.00       52.10      6.75 o 
 -10   5   6        8.37        7.43      5.32 o 
  -9   5   6       14.97       14.59      4.87 o 
  -8   5   6       17.55       16.41      2.31 o 
  -7   5   6        1.03        2.61      2.71 o 
  -6   5   6      173.85      182.63      5.77 o 
  -5   5   6      318.88      304.72      5.34 o 
  -4   5   6      460.58      466.53      6.72 o 
  -3   5   6      312.84      305.24      6.68 o 
  -2   5   6      403.07      437.82      5.19 o 
  -1   5   6       18.26       14.69      1.41 o 
   0   5   6       25.26       26.73      1.96 o 
   1   5   6        0.82        1.22      0.85 o 
   2   5   6        0.45       -0.30      0.78 o 
   3   5   6       53.35       47.53      2.81 o 
   4   5   6       45.03       45.26      3.83 o 
   5   5   6        2.77        1.35      1.64 o 
   6   5   6       58.94       56.60      3.35 o 
   7   5   6       26.03       33.94      2.63 o 
   8   5   6       50.16       49.22      5.29 o 
   9   5   6       10.89       11.56      3.45 o 
  10   5   6        8.53        7.15      3.19 o 
  11   5   6        0.49       -0.61      3.80 o 
  12   5   6        0.18       15.55     18.13 o 
 -17   6   6        0.71        1.98     16.79 o 
 -16   6   6        5.08       11.61      9.24 o 
 -15   6   6       11.34        8.97      7.88 o 
 -14   6   6        0.39       -9.26      9.26 o 
 -13   6   6        0.30        7.80      8.05 o 
 -12   6   6        4.73        4.43      5.84 o 
 -11   6   6        3.25        4.45      6.14 o 
 -10   6   6       90.85       85.44      7.12 o 
  -9   6   6      142.11      152.50      9.97 o 
  -8   6   6      150.06      139.23      5.28 o 
  -7   6   6       27.68       24.47      4.10 o 
  -6   6   6      456.18      390.24      6.21 o 
  -5   6   6      284.07      362.68      5.46 o 
  -4   6   6       36.51       32.91      2.90 o 
  -3   6   6      102.02      109.15      3.62 o 
  -2   6   6      133.01      153.05      3.48 o 
  -1   6   6      101.47       88.70      2.69 o 
   0   6   6      608.18      618.08      8.73 o 
   1   6   6        3.85        3.02      1.69 o 
   2   6   6      104.48      124.67      2.13 o 
   3   6   6       58.24       65.10      2.46 o 
   4   6   6      153.44      155.97      3.57 o 
   5   6   6        0.40        2.65      2.07 o 
   6   6   6        5.92        9.27      2.36 o 
   7   6   6       49.40       47.09      3.12 o 
   8   6   6        0.02       -0.81      3.03 o 
   9   6   6       16.13        7.44      2.75 o 
  10   6   6        0.64        4.97      3.43 o 
  11   6   6        0.76        5.04      4.67 o 
  12   6   6        0.85        6.04     11.53 o 
 -16   7   6        0.09       -2.18      8.06 o 
 -15   7   6        0.53      -10.31     10.31 o 
 -14   7   6        0.01       -1.04      8.48 o 
 -13   7   6        1.58       -2.95      6.49 o 
 -12   7   6        4.26        3.04      6.05 o 
 -11   7   6        0.07       -2.22      6.32 o 
 -10   7   6        6.62        6.13      0.99 o 
  -9   7   6      139.61      132.49     11.64 o 
  -8   7   6       66.50       73.61      3.56 o 
  -7   7   6      279.42      302.05      5.62 o 
  -6   7   6      114.48      116.99      4.23 o 
  -5   7   6      131.59      128.81      5.82 o 
  -4   7   6      184.82      203.16      5.00 o 
  -3   7   6      291.73      313.48      6.84 o 
  -2   7   6      202.32      228.18      5.73 o 
  -1   7   6      318.19      304.91      5.25 o 
   0   7   6      175.50      180.30      3.58 o 
   1   7   6        6.14       12.76      2.49 o 
   2   7   6       14.00       10.74      1.68 o 
   3   7   6       41.08       49.65      2.41 o 
   4   7   6        0.13        0.44      1.82 o 
   5   7   6        0.61       -0.63      2.80 o 
   6   7   6      308.20      319.62      7.02 o 
   7   7   6       34.84       38.80      3.74 o 
   8   7   6        0.07       -0.51      2.32 o 
   9   7   6       30.55       30.88      5.72 o 
  10   7   6        0.24        8.72      3.23 o 
  11   7   6        2.33       32.01     21.47 o 
 -16   8   6        1.50       25.44     14.95 o 
 -15   8   6        0.01       14.21     23.70 o 
 -14   8   6       18.64       20.48     12.61 o 
 -13   8   6        6.47        4.26      6.91 o 
 -12   8   6       14.61       22.10      8.21 o 
 -11   8   6       10.24       14.95      7.42 o 
 -10   8   6        9.43        9.94      3.21 o 
  -9   8   6       71.47       74.30      4.65 o 
  -8   8   6        7.77        7.83      2.72 o 
  -7   8   6        4.35        5.55      2.94 o 
  -6   8   6        6.10        6.06      3.67 o 
  -5   8   6        0.91        3.08      3.26 o 
  -4   8   6       81.21       81.62      4.75 o 
  -3   8   6        3.04        3.06      2.80 o 
  -2   8   6        0.88        3.80      2.57 o 
  -1   8   6      106.41      115.37      4.08 o 
   0   8   6       52.87       61.69      3.31 o 
   1   8   6        1.62        0.06      1.77 o 
   2   8   6       72.96       76.00      4.10 o 
   3   8   6       24.22       23.48      3.27 o 
   4   8   6       14.96       14.37      2.19 o 
   5   8   6       11.03       12.11      2.54 o 
   6   8   6       24.98       19.33      3.28 o 
   7   8   6        0.60       -2.79      2.94 o 
   8   8   6        0.99        2.56      3.93 o 
   9   8   6        0.25       -1.99      2.88 o 
  10   8   6        4.32        3.84      5.94 o 
  11   8   6        0.11       10.78      6.83 o 
 -15   9   6       19.14       49.15     14.47 o 
 -14   9   6        0.59       30.35      8.92 o 
 -13   9   6        1.75       -2.20      7.76 o 
 -12   9   6        0.25       -8.14      8.14 o 
 -11   9   6        5.29        2.84      1.46 o 
 -10   9   6        7.91       10.08      4.20 o 
  -9   9   6       41.83       47.32      3.47 o 
  -8   9   6        0.14        4.13      3.07 o 
  -7   9   6       10.05        9.64      4.41 o 
  -6   9   6      317.98      361.83     10.23 o 
  -5   9   6       29.50       26.73      4.23 o 
  -4   9   6      183.86      186.97     11.28 o 
  -3   9   6        0.01        3.77      3.69 o 
  -2   9   6        5.71        8.83      3.01 o 
  -1   9   6       29.63       29.80      3.18 o 
   0   9   6       66.28       54.50      3.34 o 
   1   9   6       11.38       18.33      3.17 o 
   2   9   6      153.73      149.61      3.96 o 
   3   9   6        1.24        2.76      2.62 o 
   4   9   6       14.39       13.07      3.01 o 
   5   9   6       18.85       13.76      2.91 o 
   6   9   6        3.42        4.41      3.11 o 
   7   9   6        8.36        6.69      4.18 o 
   8   9   6       10.89        8.20      3.78 o 
   9   9   6       19.37       19.40      8.81 o 
  10   9   6        0.01       -2.44      6.29 o 
  11   9   6       11.12        5.33      8.41 o 
 -15  10   6        2.80       14.34      9.80 o 
 -14  10   6       18.01       22.98     10.96 o 
 -13  10   6        0.60        3.73      7.61 o 
 -12  10   6        8.62       10.12      8.58 o 
 -11  10   6        1.26        3.84      2.32 o 
 -10  10   6       42.92       31.31      6.47 o 
  -9  10   6       51.54       48.63      4.25 o 
  -8  10   6       27.07       17.28      6.23 o 
  -7  10   6        0.70       -0.12      4.12 o 
  -6  10   6        2.37        0.92      4.27 o 
  -5  10   6        0.20        2.23      3.87 o 
  -4  10   6      102.80      110.25      5.97 o 
  -3  10   6       53.39       54.76      5.20 o 
  -2  10   6        8.20       11.39      4.74 o 
  -1  10   6       28.45       28.85      6.56 o 
   0  10   6       12.67       13.73      3.66 o 
   1  10   6        6.71        2.35      3.14 o 
   2  10   6        2.86        4.16      3.00 o 
   3  10   6        0.06       -0.23      2.50 o 
   4  10   6       65.03       59.96      3.69 o 
   5  10   6        2.15        1.15      2.72 o 
   6  10   6        6.55        4.41      3.18 o 
   7  10   6        1.63       -3.17      4.30 o 
   8  10   6        3.09        2.60      5.41 o 
   9  10   6        1.96        5.71      5.31 o 
  10  10   6        0.30        8.46      8.72 o 
 -14  11   6        4.92       25.44     11.71 o 
 -13  11   6        5.52        2.26      8.87 o 
 -12  11   6        2.56        3.39      7.76 o 
 -11  11   6       17.28        1.76      3.97 o 
 -10  11   6        1.68        1.26      4.07 o 
  -9  11   6       49.73       33.86      9.06 o 
  -8  11   6       25.06       22.77      5.77 o 
  -7  11   6       46.69       50.97      7.08 o 
  -6  11   6       16.28       13.43      5.14 o 
  -5  11   6        4.05        3.85      4.50 o 
  -4  11   6        8.22       17.02      4.45 o 
  -3  11   6       53.76       61.02      5.68 o 
  -2  11   6       51.82       42.04      9.81 o 
  -1  11   6       76.75       78.70      4.98 o 
   0  11   6        0.00       -0.83      3.77 o 
   1  11   6       13.06        9.82      4.13 o 
   2  11   6        1.11       -0.43      4.22 o 
   3  11   6        0.02       -3.69      3.72 o 
   4  11   6        0.37        3.41      3.13 o 
   5  11   6       31.84       40.28      4.94 o 
   6  11   6        7.87       11.65      6.13 o 
   7  11   6        0.05        1.83      2.96 o 
   8  11   6        1.87        3.79      5.32 o 
   9  11   6        0.07       -1.73      5.90 o 
 -13  12   6        3.32        0.89      8.30 o 
 -12  12   6       28.29       25.66     13.42 o 
 -11  12   6        5.47        9.75      6.85 o 
 -10  12   6       27.64       23.44      5.68 o 
  -9  12   6        1.34        0.79      5.45 o 
  -8  12   6        1.31        3.38      5.31 o 
  -7  12   6       46.96       55.05     12.09 o 
  -6  12   6        2.49        4.75      5.49 o 
  -5  12   6       18.69       16.03      5.64 o 
  -4  12   6        0.01       -2.14      4.45 o 
  -3  12   6      194.39      188.23      9.36 o 
  -2  12   6       28.28       28.57      7.51 o 
  -1  12   6       48.36       62.65      6.19 o 
   0  12   6        6.78        4.70      3.70 o 
   1  12   6        1.84        0.61      4.52 o 
   2  12   6        4.28        2.96      3.38 o 
   3  12   6        0.12        2.02      3.31 o 
   4  12   6        0.00        2.44      3.41 o 
   5  12   6        4.12        6.09      4.48 o 
   6  12   6        0.91        4.47      3.41 o 
   7  12   6        1.07        5.70      4.72 o 
   8  12   6        0.09       -6.62      6.62 o 
 -12  13   6        3.86       18.82     11.17 o 
 -11  13   6        0.12       15.66      8.20 o 
 -10  13   6        6.47        8.65      7.24 o 
  -9  13   6        0.00       -6.53      6.53 o 
  -8  13   6        0.91       15.62      9.89 o 
  -7  13   6       55.22       86.04     13.99 o 
  -6  13   6        5.13        8.02      5.84 o 
  -5  13   6        1.25        6.10      5.87 o 
  -4  13   6        6.12        6.52      4.79 o 
  -3  13   6       10.71        9.75      5.33 o 
  -2  13   6        0.15       -4.06      5.52 o 
  -1  13   6        0.04       -2.30      4.03 o 
   0  13   6        0.61        1.39      3.98 o 
   1  13   6        0.06       -0.45      3.73 o 
   2  13   6        0.41        2.67      3.81 o 
   3  13   6        0.45        2.93      4.73 o 
   4  13   6        4.11       11.31      5.29 o 
   5  13   6        0.67       -2.43      3.53 o 
   6  13   6        1.60        6.26      4.96 o 
   7  13   6        0.02        2.98      4.45 o 
   8  13   6        1.13       -7.18      7.18 o 
 -11  14   6        4.50        4.43      7.28 o 
 -10  14   6        2.58        7.41      8.86 o 
  -9  14   6        0.43        4.20      6.96 o 
  -8  14   6        0.02       10.05      6.83 o 
  -7  14   6        0.59        7.36      9.09 o 
  -6  14   6        3.58        8.78      7.45 o 
  -5  14   6        0.73        1.50      5.41 o 
  -4  14   6        0.74        6.12      7.52 o 
  -3  14   6       26.83       25.12      8.05 o 
  -2  14   6        4.70        1.37      4.42 o 
  -1  14   6       10.69        9.31      6.19 o 
   0  14   6        7.37        9.86      6.53 o 
   1  14   6        0.79       -5.80      6.36 o 
   2  14   6        0.10        8.89      4.53 o 
   3  14   6        8.50       18.04      5.38 o 
   4  14   6        1.33       -1.52      4.72 o 
   5  14   6        0.02        8.57      4.90 o 
   6  14   6        4.18        6.18      4.20 o 
 -10  15   6        0.10       10.08      8.24 o 
  -9  15   6        0.01        5.51      7.57 o 
  -8  15   6        0.20       -3.20      6.51 o 
  -7  15   6        0.07        9.02      7.02 o 
  -6  15   6        0.84        8.12      6.03 o 
  -5  15   6        1.89        6.07      7.31 o 
  -4  15   6        0.21        0.47      5.48 o 
  -3  15   6        1.01       11.13      7.75 o 
  -2  15   6        0.23       -1.60      6.73 o 
  -1  15   6        0.78        3.48      6.22 o 
   0  15   6        0.31       -0.36      4.24 o 
   1  15   6        1.16        9.20      4.89 o 
   2  15   6        0.14       -1.38      8.94 o 
   3  15   6        0.06        3.03      4.69 o 
   4  15   6        3.02        6.70      5.05 o 
   5  15   6        3.48        3.11      5.51 o 
  -8  16   6        0.22       11.87      8.10 o 
  -7  16   6        0.08       11.99     12.05 o 
  -6  16   6        0.20        4.57      6.43 o 
  -5  16   6        9.31       11.53      6.88 o 
  -4  16   6        0.96       -6.10      6.10 o 
  -3  16   6        1.71       11.31      6.60 o 
  -2  16   6        0.14        1.16      5.31 o 
  -1  16   6        0.33        6.67      8.66 o 
   0  16   6        0.09        6.06      5.12 o 
   1  16   6        0.14        5.38      5.29 o 
   2  16   6        2.46        2.12      5.72 o 
   3  16   6        1.67       10.59      5.37 o 
  -6  17   6        1.03        3.52      7.45 o 
  -5  17   6        0.00       -2.72      6.39 o 
  -4  17   6        0.29        3.80      6.21 o 
  -3  17   6        0.98        7.00      6.93 o 
  -2  17   6        0.31       -0.27      5.66 o 
  -1  17   6        0.14        9.09      6.35 o 
   0  17   6        0.77        3.72      8.19 o 
   1  17   6        0.63        9.89      6.60 o 
 -17   0   7       21.86        8.74     10.05 o 
 -15   0   7        0.00        3.26      9.39 o 
 -13   0   7       36.77       19.81      9.29 o 
 -11   0   7       10.21       11.57      2.27 o 
  -9   0   7        6.91       11.67      4.91 o 
  -7   0   7       25.87       34.60      3.62 o 
  -5   0   7     1123.79     1050.88     13.25 o 
  -3   0   7       17.51        9.05      2.31 o 
  -1   0   7       97.30      146.18      2.82 o 
   1   0   7     2820.31     2726.37     55.94 o 
   3   0   7      133.95      109.01      4.33 o 
   5   0   7       12.13       10.95      2.82 o 
   7   0   7      142.08      138.94      6.94 o 
   9   0   7       36.36       39.38      5.05 o 
  11   0   7        0.43       -0.04      4.47 o 
 -17   1   7        2.17       -0.63      7.07 o 
 -16   1   7        0.03       -0.11      7.19 o 
 -15   1   7        2.32       -0.25      5.29 o 
 -14   1   7        0.77        0.30      2.06 o 
 -13   1   7        6.06        3.01      2.83 o 
 -12   1   7        7.34        3.02      2.29 o 
 -11   1   7       37.52       43.49      2.03 o 
 -10   1   7        8.04        6.32      1.60 o 
  -9   1   7        0.16       -0.11      2.00 o 
  -8   1   7       47.17       44.69      2.51 o 
  -7   1   7      955.91      971.82     13.02 o 
  -6   1   7       31.03       30.43      2.05 o 
  -5   1   7      516.26      552.25      6.53 o 
  -4   1   7      961.71      961.59      8.52 o 
  -3   1   7       17.51       26.57      1.73 o 
  -2   1   7       48.11       45.73      1.93 o 
  -1   1   7        0.13        6.50      1.16 o 
   0   1   7      236.32      244.27      2.47 o 
   1   1   7       39.34       54.63      2.66 o 
   2   1   7       38.65       45.91      1.42 o 
   3   1   7      517.64      587.83      4.57 o 
   4   1   7      214.37      243.10      3.00 o 
   5   1   7       84.90       85.05      2.47 o 
   6   1   7        2.17        3.04      2.34 o 
   7   1   7       35.86       28.20      2.47 o 
   8   1   7        8.67        3.80      3.07 o 
   9   1   7        2.12        4.22      2.65 o 
  10   1   7       17.36       12.88      3.43 o 
  11   1   7        5.20        7.79      3.78 o 
  12   1   7        6.28       12.64      4.80 o 
 -17   2   7        1.19        2.09      8.86 o 
 -16   2   7        7.43        7.44      6.98 o 
 -15   2   7       30.24       32.31      8.07 o 
 -14   2   7        4.97        2.72      3.47 o 
 -13   2   7        4.08        3.90      3.52 o 
 -12   2   7        4.48       -0.23      2.71 o 
 -11   2   7       41.79       39.27      3.63 o 
 -10   2   7        6.53        5.07      2.92 o 
  -9   2   7        5.89        8.00      2.21 o 
  -8   2   7       68.78       80.68      3.24 o 
  -7   2   7     1398.48     1444.80     20.41 o 
  -6   2   7      196.77      184.80      3.42 o 
  -5   2   7       35.30       60.32      2.46 o 
  -4   2   7     1144.77     1075.93      9.48 o 
  -3   2   7       80.54       73.76      2.00 o 
  -2   2   7     4815.99     4885.37     35.25 o 
  -1   2   7       55.14       53.92      1.34 o 
   0   2   7      274.97      292.98      4.07 o 
   1   2   7        7.22       10.25      1.82 o 
   2   2   7       22.81       41.17      2.44 o 
   3   2   7       24.82       26.17      2.36 o 
   4   2   7       33.20       24.29      1.67 o 
   5   2   7        3.38        5.53      2.36 o 
   6   2   7       17.86       24.85      2.92 o 
   7   2   7      112.66      105.65      3.84 o 
   8   2   7        2.22        4.45      2.55 o 
   9   2   7        3.99        4.18      3.21 o 
  10   2   7        0.79       -0.20      2.98 o 
  11   2   7        0.72        3.34      2.99 o 
  12   2   7        0.63        5.30      5.05 o 
 -17   3   7        0.01       -4.34      6.76 o 
 -16   3   7        2.41        0.46      6.88 o 
 -15   3   7        0.33        0.67      3.25 o 
 -14   3   7       15.88       13.72      6.82 o 
 -13   3   7        0.07        5.11      5.87 o 
 -12   3   7       54.95       54.13      6.81 o 
 -11   3   7       45.56       51.42      7.09 o 
 -10   3   7       88.20       95.08      6.02 o 
  -9   3   7        0.27       -4.13      4.13 o 
  -8   3   7      213.14      210.81      5.86 o 
  -7   3   7        7.00        6.99      2.13 o 
  -6   3   7      167.94      154.40      3.59 o 
  -5   3   7        0.01        0.70      1.90 o 
  -4   3   7      124.32       90.44      2.82 o 
  -3   3   7       90.86       90.08      2.22 o 
  -2   3   7     1357.58     1360.55     10.51 o 
  -1   3   7     1070.99     1081.84      9.61 o 
   0   3   7      259.76      340.22      5.30 o 
   1   3   7       20.99       31.33      3.15 o 
   2   3   7      494.82      483.80      6.85 o 
   3   3   7        0.32       -0.81      2.34 o 
   4   3   7       14.12       22.76      2.06 o 
   5   3   7       14.44       11.73      1.76 o 
   6   3   7       40.09       48.04      2.67 o 
   7   3   7       22.97       27.41      2.27 o 
   8   3   7        0.29        0.64      2.40 o 
   9   3   7        1.78        0.48      2.94 o 
  10   3   7       13.06       11.75      5.77 o 
  11   3   7        2.42        6.76      9.01 o 
  12   3   7        0.02        0.30      5.58 o 
 -17   4   7        0.31       -5.73      8.25 o 
 -16   4   7        1.94       10.59      8.05 o 
 -15   4   7        0.48        9.81      8.34 o 
 -14   4   7        3.42        7.70      6.68 o 
 -13   4   7       18.11       26.50      6.90 o 
 -12   4   7       10.24       14.49      6.05 o 
 -11   4   7       45.32       42.09      5.47 o 
 -10   4   7      133.97      170.54     10.95 o 
  -9   4   7        0.10       -0.51      4.60 o 
  -8   4   7      355.28      365.03     11.08 o 
  -7   4   7       18.59       16.02      2.57 o 
  -6   4   7      296.46      295.42      5.31 o 
  -5   4   7       56.51       66.12      3.11 o 
  -4   4   7        9.87        6.81      2.13 o 
  -3   4   7        0.85        1.04      2.23 o 
  -2   4   7      112.42      133.54      2.96 o 
  -1   4   7      111.76      124.07      3.21 o 
   0   4   7      367.23      373.58      6.75 o 
   1   4   7       22.45       15.81      3.24 o 
   2   4   7       11.26       25.55      3.07 o 
   3   4   7      103.78       94.68      4.98 o 
   4   4   7        4.15        1.26      1.32 o 
   5   4   7      138.71      136.34      3.69 o 
   6   4   7       17.44       20.36      1.98 o 
   7   4   7        1.89        0.76      1.98 o 
   8   4   7       14.11       15.95      2.53 o 
   9   4   7        2.09        3.94      2.89 o 
  10   4   7       15.66       13.94      6.48 o 
  11   4   7        0.51       -0.01      8.21 o 
  12   4   7        1.37       -2.05      9.92 o 
 -17   5   7        0.10        4.81     10.59 o 
 -16   5   7        5.27        4.95      8.78 o 
 -15   5   7        7.52       17.78      8.90 o 
 -14   5   7        3.01       12.53     13.91 o 
 -13   5   7       25.68       19.60      7.68 o 
 -12   5   7       16.46        0.38      5.36 o 
 -11   5   7        5.31        2.53      5.99 o 
 -10   5   7       50.69       51.58      7.36 o 
  -9   5   7       45.01       41.72      3.39 o 
  -8   5   7       42.17       45.09      2.90 o 
  -7   5   7       45.77       58.96      3.27 o 
  -6   5   7        1.18        1.71      2.65 o 
  -5   5   7      205.58      208.47      4.68 o 
  -4   5   7      202.53      218.14      4.91 o 
  -3   5   7      129.68      141.32      3.72 o 
  -2   5   7      330.52      315.63      4.49 o 
  -1   5   7       76.81       86.75      3.05 o 
   0   5   7      103.05       94.13      3.67 o 
   1   5   7       30.36       36.13      4.04 o 
   2   5   7        2.09        1.17      3.51 o 
   3   5   7        8.15        7.39      3.59 o 
   4   5   7        7.39        5.92      0.97 o 
   5   5   7        4.36        6.67      2.12 o 
   6   5   7       47.39       55.87      2.30 o 
   7   5   7       27.10       24.24      2.89 o 
   8   5   7        5.14        3.44      2.14 o 
   9   5   7        5.27        6.40      2.68 o 
  10   5   7        2.88       -4.94      5.82 o 
  11   5   7        4.95        0.50      9.30 o 
 -17   6   7        1.06        6.00      9.43 o 
 -16   6   7        0.28       -0.83      7.70 o 
 -15   6   7        0.19        4.58     12.79 o 
 -14   6   7        1.04        1.58      6.69 o 
 -13   6   7        0.89        2.96      6.29 o 
 -12   6   7        0.84       -0.66      7.14 o 
 -11   6   7        0.49        7.53      6.47 o 
 -10   6   7       39.53       38.02      1.66 o 
  -9   6   7       99.64       78.24      5.70 o 
  -8   6   7       60.63       61.64      4.02 o 
  -7   6   7       91.06       91.55      4.74 o 
  -6   6   7        9.60        5.35      2.77 o 
  -5   6   7      275.83      278.67      5.70 o 
  -4   6   7      329.98      387.14      7.00 o 
  -3   6   7       11.23       16.35      2.45 o 
  -2   6   7      422.90      423.50      8.59 o 
  -1   6   7      146.97      175.26      4.40 o 
   0   6   7       33.56       41.31      2.35 o 
   1   6   7        0.14        0.18      1.17 o 
   2   6   7      151.20      179.00      5.42 o 
   3   6   7      113.14      111.20      5.82 o 
   4   6   7      157.96      147.73      5.86 o 
   5   6   7       36.05       35.60      2.43 o 
   6   6   7       11.92       12.92      2.91 o 
   7   6   7        7.23        5.89      2.14 o 
   8   6   7        0.65        0.43      2.27 o 
   9   6   7        0.01       -2.27      2.45 o 
  10   6   7       11.40        1.28      9.29 o 
  11   6   7        0.47        3.99      6.59 o 
 -16   7   7        0.85       11.00     12.38 o 
 -15   7   7        2.39        8.43     26.01 o 
 -14   7   7       21.56       35.87     22.16 o 
 -13   7   7        6.26       15.54      9.56 o 
 -12   7   7        1.69        7.90      6.48 o 
 -11   7   7       14.77       10.34      7.00 o 
 -10   7   7       57.88       60.55      4.81 o 
  -9   7   7       10.64        6.72      2.87 o 
  -8   7   7       36.29       33.50      4.38 o 
  -7   7   7      119.98      123.72      9.64 o 
  -6   7   7       51.96       39.25      5.46 o 
  -5   7   7       90.75       89.94      3.89 o 
  -4   7   7       19.67       18.80      3.35 o 
  -3   7   7      355.07      341.20      5.67 o 
  -2   7   7      526.09      506.28      6.34 o 
  -1   7   7       29.66       29.00      2.30 o 
   0   7   7        2.50        5.71      2.10 o 
   1   7   7      166.58      170.83      3.04 o 
   2   7   7        1.49        3.32      2.16 o 
   3   7   7        5.40        6.50      2.32 o 
   4   7   7        6.37        7.41      2.45 o 
   5   7   7       33.20       45.15      3.47 o 
   6   7   7       11.08       11.63      1.99 o 
   7   7   7        7.02        4.90      2.39 o 
   8   7   7       11.27        9.72      3.41 o 
   9   7   7        0.16       -2.06      5.69 o 
  10   7   7        1.92       10.13      8.18 o 
  11   7   7        4.14       11.57      7.28 o 
 -16   8   7        0.42       -3.78     10.90 o 
 -15   8   7        4.06        3.11      9.82 o 
 -14   8   7        1.01       -7.90     13.14 o 
 -13   8   7        0.54       15.65      8.66 o 
 -12   8   7        2.01        7.03      6.80 o 
 -11   8   7       19.59       26.21      7.77 o 
 -10   8   7       21.62       24.78      3.90 o 
  -9   8   7        1.12        3.58      3.75 o 
  -8   8   7        4.39        5.05      3.40 o 
  -7   8   7        2.42        2.85      2.99 o 
  -6   8   7       72.13       92.71      4.18 o 
  -5   8   7       56.92       58.42      3.71 o 
  -4   8   7      309.36      315.84      6.32 o 
  -3   8   7       38.69       39.55      3.15 o 
  -2   8   7       99.36      103.03      3.69 o 
  -1   8   7        8.93        8.71      2.53 o 
   0   8   7       98.63       94.09      3.14 o 
   1   8   7       50.24       40.36      2.54 o 
   2   8   7       70.30       74.56      4.68 o 
   3   8   7       66.38       59.12      2.57 o 
   4   8   7      111.36      114.31      3.58 o 
   5   8   7        0.77        3.57      3.05 o 
   6   8   7        0.72        5.15      2.52 o 
   7   8   7       18.10       10.61      2.71 o 
   8   8   7        0.60        2.15      4.65 o 
   9   8   7        1.80       11.14      5.24 o 
  10   8   7        0.58       -0.28      7.64 o 
 -15   9   7        1.38       -1.40     18.51 o 
 -14   9   7        0.04        0.67      8.54 o 
 -13   9   7        0.02       -4.10      7.50 o 
 -12   9   7        2.10        1.77      6.65 o 
 -11   9   7        0.85       -7.81      7.81 o 
 -10   9   7        5.49       -0.02      4.04 o 
  -9   9   7       35.50       41.17      4.02 o 
  -8   9   7       47.34       48.79      4.03 o 
  -7   9   7       24.74       27.81      4.37 o 
  -6   9   7      170.26      177.15      6.09 o 
  -5   9   7       10.13        7.91      3.54 o 
  -4   9   7       41.63       35.65      4.54 o 
  -3   9   7       52.56       63.25      4.04 o 
  -2   9   7       40.54       44.01      4.72 o 
  -1   9   7       49.12       64.24      4.19 o 
   0   9   7        1.70        4.87      2.44 o 
   1   9   7       27.96       27.97      2.48 o 
   2   9   7        9.12        6.28      2.12 o 
   3   9   7       74.19       86.49      4.23 o 
   4   9   7        1.98        1.91      2.29 o 
   5   9   7       16.65        7.68      2.87 o 
   6   9   7        1.49        1.52      2.71 o 
   7   9   7        1.12        1.28      2.81 o 
   8   9   7        3.39        5.91      5.08 o 
   9   9   7        2.06        9.00     10.39 o 
  10   9   7        4.08        4.58      7.19 o 
 -15  10   7        3.64       18.17      9.81 o 
 -14  10   7        0.46       -0.18      9.17 o 
 -13  10   7        6.33       -8.45      9.08 o 
 -12  10   7       18.87       15.23     13.40 o 
 -11  10   7        5.49        5.35      4.41 o 
 -10  10   7       11.26        3.50      4.67 o 
  -9  10   7       32.77       41.94      5.09 o 
  -8  10   7       12.18        7.86      5.44 o 
  -7  10   7       27.75       34.48      4.17 o 
  -6  10   7        9.79        9.25      4.45 o 
  -5  10   7      155.46      167.62      6.90 o 
  -4  10   7        0.13       -3.64      4.29 o 
  -3  10   7        7.70       11.64      3.65 o 
  -2  10   7       75.91       75.78      4.38 o 
  -1  10   7       31.94       35.17      3.54 o 
   0  10   7      130.89      145.71      5.22 o 
   1  10   7       38.31       33.37      4.45 o 
   2  10   7        6.04        5.47      2.91 o 
   3  10   7        2.21        1.21      2.95 o 
   4  10   7       16.57       16.37      3.44 o 
   5  10   7        2.37        1.92      2.26 o 
   6  10   7        0.62       -1.07      2.88 o 
   7  10   7       15.42        8.06      5.36 o 
   8  10   7        0.32        2.70      6.07 o 
   9  10   7        0.60       11.24      6.99 o 
 -14  11   7        0.90       15.81     10.86 o 
 -13  11   7        0.47       -4.04      9.62 o 
 -12  11   7       11.34       18.26     14.61 o 
 -11  11   7       33.51       17.41      6.54 o 
 -10  11   7       32.54       21.92      6.45 o 
  -9  11   7        0.09        3.85      3.70 o 
  -8  11   7        0.30       -0.51      3.82 o 
  -7  11   7        9.66        3.97      5.35 o 
  -6  11   7        9.31        8.38      5.05 o 
  -5  11   7        9.73       10.32      4.45 o 
  -4  11   7      138.43      154.62      6.93 o 
  -3  11   7       16.04       18.10      4.82 o 
  -2  11   7        0.19        0.35      3.40 o 
  -1  11   7       17.01       12.39      4.04 o 
   0  11   7       13.94        9.59      3.97 o 
   1  11   7       45.46       37.15      4.91 o 
   2  11   7        4.98        7.16      3.28 o 
   3  11   7       13.91       14.63      3.08 o 
   4  11   7        4.97        2.24      2.69 o 
   5  11   7        1.20       -0.24      2.65 o 
   6  11   7        3.93        3.57      4.90 o 
   7  11   7        1.42        1.44      6.47 o 
   8  11   7        0.26       -0.57      9.50 o 
 -13  12   7        1.88        0.19     14.45 o 
 -12  12   7        0.79        7.28     14.96 o 
 -11  12   7        3.22       22.61     23.02 o 
 -10  12   7        1.78        5.83      4.94 o 
  -9  12   7        0.23       -1.19      3.87 o 
  -8  12   7        1.31        7.70      5.60 o 
  -7  12   7       17.02       11.89      5.51 o 
  -6  12   7       31.60       31.73      8.10 o 
  -5  12   7        0.49       -1.66      5.18 o 
  -4  12   7       48.50       56.17      5.83 o 
  -3  12   7       11.18        7.67      4.29 o 
  -2  12   7        1.16       -0.69      3.60 o 
  -1  12   7        3.47        4.55      3.60 o 
   0  12   7        1.63       -2.97      3.88 o 
   1  12   7        1.47        5.23      4.67 o 
   2  12   7        0.12        3.85      3.16 o 
   3  12   7        0.12        3.07      3.08 o 
   4  12   7        0.07       -3.50      3.50 o 
   5  12   7        0.01        6.48      3.53 o 
   6  12   7        0.91       10.60     11.38 o 
   7  12   7        0.22       16.03      6.86 o 
   8  12   7        2.47        8.17      7.01 o 
 -12  13   7        0.13       -6.49      9.11 o 
 -11  13   7        0.73        9.26      9.38 o 
 -10  13   7        0.99        8.55      4.56 o 
  -9  13   7        1.39        7.39      4.80 o 
  -8  13   7       16.41       24.21      7.73 o 
  -7  13   7        2.84       10.07      6.48 o 
  -6  13   7        0.93       -2.92      4.97 o 
  -5  13   7        3.17       -5.83      5.83 o 
  -4  13   7        3.03       10.33      5.32 o 
  -3  13   7        0.45        1.04      4.08 o 
  -2  13   7       16.39        8.31      5.21 o 
  -1  13   7       41.39       31.26      8.85 o 
   0  13   7       24.93       20.75      4.32 o 
   1  13   7        6.54       18.54      4.63 o 
   2  13   7        0.38       -2.70      3.43 o 
   3  13   7        1.78       -0.73      3.66 o 
   4  13   7        0.40        9.22      3.63 o 
   5  13   7        0.06       -5.44      5.44 o 
   6  13   7        0.65       -2.18      8.41 o 
   7  13   7        0.33        2.21      7.24 o 
 -11  14   7        0.05        6.18      7.45 o 
 -10  14   7        1.65        4.48      6.15 o 
  -9  14   7        1.08        9.64      4.99 o 
  -8  14   7        0.37        2.66      6.01 o 
  -7  14   7        0.89        9.05      5.97 o 
  -6  14   7        0.74        0.13      5.46 o 
  -5  14   7        0.11       -0.32      5.11 o 
  -4  14   7       12.48       12.92      7.42 o 
  -3  14   7        0.11        5.22      5.68 o 
  -2  14   7        2.91        5.71      5.15 o 
  -1  14   7        0.30        3.95      4.26 o 
   0  14   7        0.04        1.51      5.37 o 
   1  14   7        0.62        8.37      5.63 o 
   2  14   7        0.29        7.43      3.95 o 
   3  14   7        2.64        4.94      3.80 o 
   4  14   7        0.00        2.99      4.98 o 
   5  14   7        0.13        3.14      7.56 o 
   6  14   7        2.99        1.26      8.16 o 
 -10  15   7        1.28       13.42      7.85 o 
  -9  15   7        0.61       10.69      9.98 o 
  -8  15   7        4.00       17.64      7.19 o 
  -7  15   7        9.05       11.17      7.26 o 
  -6  15   7        2.04       14.37      6.30 o 
  -5  15   7        0.17       -3.19      8.82 o 
  -4  15   7        1.66        8.83      5.57 o 
  -3  15   7        0.99        7.47      5.26 o 
  -2  15   7        0.17        4.56      6.12 o 
  -1  15   7        0.11        4.63      5.09 o 
   0  15   7        1.18        1.82      8.90 o 
   1  15   7        0.05        3.75      4.63 o 
   2  15   7        3.40       10.28      5.10 o 
   3  15   7        0.11        2.28      4.76 o 
   4  15   7        0.32       -7.68      8.03 o 
  -8  16   7        0.04        5.61     10.57 o 
  -7  16   7        0.90       10.58      7.06 o 
  -6  16   7        0.73        2.40     11.10 o 
  -5  16   7        1.22        3.96      6.65 o 
  -4  16   7        0.67       -2.38      5.76 o 
  -3  16   7        2.41        7.91      5.69 o 
  -2  16   7        0.84        2.86      8.11 o 
  -1  16   7        0.77       13.34      6.16 o 
   0  16   7        0.29        3.87      7.88 o 
   1  16   7        0.39        2.80      7.37 o 
   2  16   7        1.88        3.79      6.24 o 
  -4  17   7        0.23       -1.65      5.82 o 
  -3  17   7        1.20        5.80      6.56 o 
  -2  17   7        1.88        4.12      5.87 o 
  -1  17   7        1.43       15.51      6.56 o 
 -18   0   8        0.39       -8.17     17.12 o 
 -16   0   8       19.40       12.85      9.59 o 
 -14   0   8       15.63       26.38     22.04 o 
 -12   0   8        5.90        8.50      3.58 o 
 -10   0   8      102.88      103.18      4.99 o 
  -8   0   8      226.44      253.15      6.75 o 
  -6   0   8     1049.92     1119.93     17.52 o 
  -4   0   8     1513.64     1740.07     17.61 o 
  -2   0   8      131.85      140.70      4.95 o 
   0   0   8       57.16       57.02      2.36 o 
   2   0   8      155.51      133.17      6.79 o 
   4   0   8       47.94       73.81      8.81 o 
   6   0   8      171.28      182.33      4.65 o 
   8   0   8        0.10        3.89      3.31 o 
  10   0   8        3.87       11.77      6.56 o 
 -17   1   8        0.64        2.70     10.13 o 
 -16   1   8        0.05        3.01      6.74 o 
 -15   1   8        0.95       -1.86      5.60 o 
 -14   1   8       19.88       28.29     10.50 o 
 -13   1   8       32.75       29.40      3.26 o 
 -12   1   8       37.74       17.84      7.51 o 
 -11   1   8        0.39        3.08      1.74 o 
 -10   1   8        5.06        6.82      2.07 o 
  -9   1   8       11.10        6.64      2.69 o 
  -8   1   8      136.24      130.18      3.70 o 
  -7   1   8        6.16       10.31      2.32 o 
  -6   1   8      945.17      893.39      8.28 o 
  -5   1   8       32.87       35.92      2.41 o 
  -4   1   8      265.74      235.15      3.91 o 
  -3   1   8      263.59      274.60      3.45 o 
  -2   1   8      259.62      313.05      3.62 o 
  -1   1   8      766.12      783.60      6.46 o 
   0   1   8       28.18       43.47      2.26 o 
   1   1   8      146.17      154.12      4.34 o 
   2   1   8       99.18       91.05      1.36 o 
   3   1   8       40.05       39.67      1.77 o 
   4   1   8       31.41       36.88      2.76 o 
   5   1   8      107.42      105.36      3.45 o 
   6   1   8       18.25       22.12      2.57 o 
   7   1   8       43.65       48.89      2.96 o 
   8   1   8        0.35        1.79      2.20 o 
   9   1   8        0.06        0.26      2.65 o 
  10   1   8        2.23        1.54      2.70 o 
  11   1   8        0.02       -0.52      4.19 o 
 -17   2   8        0.02       -3.93      6.82 o 
 -16   2   8        0.31        6.09      8.56 o 
 -15   2   8        5.26        4.76      3.76 o 
 -14   2   8       15.76        3.88      3.23 o 
 -13   2   8       22.70       17.69      6.78 o 
 -12   2   8        2.05        0.64      3.00 o 
 -11   2   8       15.59       16.03      4.51 o 
 -10   2   8        8.25       12.25      2.03 o 
  -9   2   8      159.41      165.11      3.55 o 
  -8   2   8      322.82      299.14      5.42 o 
  -7   2   8        0.13        3.40      1.78 o 
  -6   2   8       41.33       53.89      2.62 o 
  -5   2   8       29.56       38.22      2.35 o 
  -4   2   8       65.44       60.73      3.44 o 
  -3   2   8        0.48        0.70      1.28 o 
  -2   2   8      288.85      355.75      3.82 o 
  -1   2   8      335.04      321.77      3.68 o 
   0   2   8      110.77       92.28      2.81 o 
   1   2   8      536.71      595.61      8.79 o 
   2   2   8       40.99       38.04      2.50 o 
   3   2   8      214.00      250.63      4.85 o 
   4   2   8       73.87       70.33      3.77 o 
   5   2   8       23.37       25.76      1.57 o 
   6   2   8       23.60       23.37      2.17 o 
   7   2   8       63.06       68.34      2.78 o 
   8   2   8        9.07        5.66      2.85 o 
   9   2   8        0.41       -1.04      3.74 o 
  10   2   8        0.03        2.44      4.06 o 
  11   2   8        1.14        3.96      4.31 o 
 -17   3   8        2.69        4.90      9.25 o 
 -16   3   8        0.91        0.11      6.84 o 
 -15   3   8       13.68        7.06      5.76 o 
 -14   3   8        0.10       -1.57      7.63 o 
 -13   3   8       37.87       14.25      8.12 o 
 -12   3   8        9.14        2.13      3.49 o 
 -11   3   8        9.57       12.82      3.74 o 
 -10   3   8        0.06        1.93      2.91 o 
  -9   3   8       24.29       33.03      3.49 o 
  -8   3   8       75.70       55.08      3.80 o 
  -7   3   8        0.09        3.01      2.12 o 
  -6   3   8      187.69      194.27      3.32 o 
  -5   3   8       44.10       77.22      2.55 o 
  -4   3   8       42.16       45.30      2.14 o 
  -3   3   8       76.95       90.97      2.86 o 
  -2   3   8       18.87       27.45      1.48 o 
  -1   3   8       24.64       35.40      3.19 o 
   0   3   8       29.58       39.70      3.01 o 
   1   3   8      161.60      180.43      4.52 o 
   2   3   8       33.95       51.61      3.07 o 
   3   3   8        2.40        3.80      2.66 o 
   4   3   8       68.76       59.99      3.91 o 
   5   3   8        8.22       13.97      3.24 o 
   6   3   8      104.15      110.27      2.14 o 
   7   3   8       14.26       13.30      2.23 o 
   8   3   8       23.54       16.87      3.09 o 
   9   3   8        0.53        1.87      2.84 o 
  10   3   8       20.43       14.45     13.06 o 
  11   3   8        0.35       -0.44      5.48 o 
 -17   4   8        0.06       12.83      8.80 o 
 -16   4   8        0.01        3.40      7.61 o 
 -15   4   8        0.08        2.47      5.41 o 
 -14   4   8       17.87       28.29      7.51 o 
 -13   4   8        0.07        4.18      6.10 o 
 -12   4   8      125.39      177.09     11.45 o 
 -11   4   8        6.95       11.76      5.28 o 
 -10   4   8       45.78       48.19      5.17 o 
  -9   4   8       13.28       19.77      2.64 o 
  -8   4   8       18.74       22.61      2.68 o 
  -7   4   8      114.80      138.60      4.58 o 
  -6   4   8       37.46       34.81      2.53 o 
  -5   4   8       46.82       68.03      2.82 o 
  -4   4   8       71.28       83.00      2.71 o 
  -3   4   8       27.44       31.34      2.68 o 
  -2   4   8       13.32       24.91      2.22 o 
  -1   4   8        8.31        5.88      2.62 o 
   0   4   8      112.39      117.15      4.28 o 
   1   4   8      221.42      280.31      5.76 o 
   2   4   8       22.83       27.35      4.78 o 
   3   4   8        7.78        4.86      3.31 o 
   4   4   8       13.67        6.71      3.21 o 
   5   4   8       18.72       21.66      4.44 o 
   6   4   8        4.22        2.89      1.57 o 
   7   4   8       67.33       61.60      2.10 o 
   8   4   8       12.80       13.48      2.72 o 
   9   4   8        0.84        1.29      5.05 o 
  10   4   8        0.70        0.17      7.83 o 
  11   4   8        9.29       -0.04      8.59 o 
 -17   5   8        0.00      -10.12     10.12 o 
 -16   5   8        1.05       -8.82      8.82 o 
 -15   5   8        0.59        2.79      7.28 o 
 -14   5   8        7.68        6.24      7.84 o 
 -13   5   8        0.13        9.36      7.19 o 
 -12   5   8        8.13       13.50      5.84 o 
 -11   5   8        2.38        2.20      5.35 o 
 -10   5   8       43.04       38.68      6.74 o 
  -9   5   8        6.18        5.05      3.30 o 
  -8   5   8       20.75       14.70      2.94 o 
  -7   5   8       18.84       15.88      3.01 o 
  -6   5   8       79.07       77.50      4.58 o 
  -5   5   8       64.10       81.21      3.37 o 
  -4   5   8      106.05      107.67      3.90 o 
  -3   5   8        2.48        1.44      2.10 o 
  -2   5   8       54.00       59.95      2.40 o 
  -1   5   8       83.22       81.23      2.52 o 
   0   5   8      362.73      362.72      6.88 o 
   1   5   8       72.73       79.06      5.16 o 
   2   5   8        9.37        9.96      3.28 o 
   3   5   8       45.20       60.91      7.11 o 
   4   5   8        5.04        6.26      3.54 o 
   5   5   8        3.81        4.30      3.81 o 
   6   5   8       60.62       67.32      5.45 o 
   7   5   8       20.26       22.70      1.52 o 
   8   5   8       36.44       33.16      5.28 o 
   9   5   8        2.33        0.11      5.50 o 
  10   5   8       18.51       15.62     12.96 o 
  11   5   8        0.15        0.44      9.37 o 
 -17   6   8        1.63        5.50      9.11 o 
 -16   6   8        0.00       -0.64      7.59 o 
 -15   6   8        4.44       -1.75      7.30 o 
 -14   6   8        3.94       -1.69     17.97 o 
 -13   6   8        0.36       -6.88      6.88 o 
 -12   6   8        0.92        9.15      7.00 o 
 -11   6   8       24.32       27.80      6.53 o 
 -10   6   8        1.32       -0.72      2.22 o 
  -9   6   8      415.99      437.38     27.36 o 
  -8   6   8        0.02        1.77      2.84 o 
  -7   6   8        6.63        8.42      3.70 o 
  -6   6   8       62.57       61.88      5.59 o 
  -5   6   8        5.69       11.74      3.08 o 
  -4   6   8        9.78        9.82      3.05 o 
  -3   6   8      221.52      237.73      5.08 o 
  -2   6   8        0.02        2.02      2.53 o 
  -1   6   8      111.88      129.27      4.10 o 
   0   6   8        9.92       10.53      2.92 o 
   1   6   8      466.93      441.18     10.14 o 
   2   6   8        1.46        3.28      3.75 o 
   3   6   8       19.09       24.52      4.72 o 
   4   6   8      184.66      202.06      7.32 o 
   5   6   8       87.42       84.54      6.16 o 
   6   6   8        5.15        1.62      1.29 o 
   7   6   8       25.71       19.92      2.75 o 
   8   6   8        0.00        3.37      4.85 o 
   9   6   8        4.77        0.33      4.81 o 
  10   6   8        1.25       -1.31      7.75 o 
 -16   7   8        2.02        4.19      9.51 o 
 -15   7   8        7.15       12.83      8.32 o 
 -14   7   8        2.12       13.05      7.75 o 
 -13   7   8        5.22       11.76      7.16 o 
 -12   7   8       13.42       13.94      7.03 o 
 -11   7   8       11.15        5.02      6.00 o 
 -10   7   8       49.45       43.27      3.27 o 
  -9   7   8        0.03        1.40      2.90 o 
  -8   7   8        0.38       -2.12      3.23 o 
  -7   7   8        0.02        3.92      3.52 o 
  -6   7   8       96.29      102.88      4.72 o 
  -5   7   8      159.07      165.98      5.32 o 
  -4   7   8      229.51      221.41      6.43 o 
  -3   7   8      144.29      162.43      5.18 o 
  -2   7   8       83.71       87.80      2.98 o 
  -1   7   8        3.10        1.66      1.44 o 
   0   7   8       94.28      105.54      2.31 o 
   1   7   8      130.92      122.64      4.92 o 
   2   7   8      193.97      200.81      7.87 o 
   3   7   8        1.47        3.83      4.28 o 
   4   7   8      291.03      320.61      9.22 o 
   5   7   8        0.13       -3.87      4.23 o 
   6   7   8       14.26        6.87      3.09 o 
   7   7   8        1.50        2.88      4.43 o 
   8   7   8        1.58        2.99      5.09 o 
   9   7   8        2.60        2.06      5.31 o 
  10   7   8        0.02        6.30      7.09 o 
 -16   8   8        0.54        4.39      8.68 o 
 -15   8   8        4.68        8.49     10.65 o 
 -14   8   8       11.63       35.23      9.05 o 
 -13   8   8       23.00       26.25      8.28 o 
 -12   8   8       44.28       65.53      9.75 o 
 -11   8   8        0.00        0.61      4.90 o 
 -10   8   8        5.80        3.84      2.84 o 
  -9   8   8        2.51        4.72      4.09 o 
  -8   8   8       36.17       31.75      4.14 o 
  -7   8   8      126.36      107.28      5.27 o 
  -6   8   8       80.72       81.19      4.95 o 
  -5   8   8        6.27        4.17      3.08 o 
  -4   8   8      165.20      176.68      5.41 o 
  -3   8   8        0.28        3.47      2.55 o 
  -2   8   8       61.61       48.99      4.96 o 
  -1   8   8      205.08      196.07      5.57 o 
   0   8   8        2.49        2.40      1.59 o 
   1   8   8       43.84       44.84      2.01 o 
   2   8   8       24.06       24.46      3.18 o 
   3   8   8      141.01      173.31     10.42 o 
   4   8   8        7.59        1.97      1.82 o 
   5   8   8        3.28        1.42      0.99 o 
   6   8   8        0.55       -2.27      5.55 o 
   7   8   8        0.13       -1.11      6.08 o 
   8   8   8        1.30        5.92      6.33 o 
   9   8   8        0.49       12.73      9.12 o 
 -15   9   8        1.34       11.14      9.98 o 
 -14   9   8        0.80        7.36     10.08 o 
 -13   9   8        0.77        3.32      7.45 o 
 -12   9   8        0.10       -4.08      7.17 o 
 -11   9   8        4.67        2.27      3.21 o 
 -10   9   8       12.99        5.57      3.41 o 
  -9   9   8        7.36       10.60      3.78 o 
  -8   9   8      143.83      148.03      9.33 o 
  -7   9   8        0.55        2.33      3.72 o 
  -6   9   8        2.07        2.96      3.47 o 
  -5   9   8        9.61        7.29      4.02 o 
  -4   9   8        9.60       10.29      3.40 o 
  -3   9   8      350.66      374.12      9.42 o 
  -2   9   8      171.82      188.95      4.81 o 
  -1   9   8       73.75       87.66      4.33 o 
   0   9   8        8.83       10.03      2.89 o 
   1   9   8       81.61       83.97      3.24 o 
   2   9   8        4.16        5.27      1.63 o 
   3   9   8       26.58       26.81      2.51 o 
   4   9   8        0.12        0.09      2.05 o 
   5   9   8        2.11        0.60      1.28 o 
   6   9   8        3.21        1.58      4.69 o 
   7   9   8        2.02        5.68      5.63 o 
   8   9   8        0.52        5.08      5.67 o 
   9   9   8        0.91       -1.08      5.87 o 
 -15  10   8        0.04       -2.33      9.61 o 
 -14  10   8        0.02       19.03     10.71 o 
 -13  10   8        0.16        4.52      9.27 o 
 -12  10   8        4.51       14.91      8.18 o 
 -11  10   8        7.44        8.51      5.10 o 
 -10  10   8       63.87       77.81     17.43 o 
  -9  10   8        0.03        3.70      4.91 o 
  -8  10   8        0.10        1.07      4.28 o 
  -7  10   8      122.48      130.86      5.56 o 
  -6  10   8        1.00       10.62      5.13 o 
  -5  10   8      237.82      239.29      6.54 o 
  -4  10   8        3.98        3.27      4.17 o 
  -3  10   8      104.70      106.11      4.82 o 
  -2  10   8       48.43       55.00      4.37 o 
  -1  10   8        0.78        0.87      2.58 o 
   0  10   8        2.86        4.30      2.58 o 
   1  10   8       12.90        8.15      2.57 o 
   2  10   8        0.66        1.03      2.24 o 
   3  10   8        6.10        2.64      2.17 o 
   4  10   8        0.07        3.85      1.77 o 
   5  10   8        1.28        4.13      5.02 o 
   6  10   8        1.25        1.92      6.08 o 
   7  10   8        3.97        6.63      6.17 o 
   8  10   8        1.45       -1.41      6.79 o 
 -14  11   8        0.00        7.73      9.37 o 
 -13  11   8       10.13        9.26      8.93 o 
 -12  11   8        0.42        2.93     10.52 o 
 -11  11   8        0.09        1.98      4.59 o 
 -10  11   8       18.23       15.50      5.38 o 
  -9  11   8        1.41        1.70      4.28 o 
  -8  11   8       24.56       26.15      4.53 o 
  -7  11   8        6.94        6.60      4.85 o 
  -6  11   8        0.32       -0.39      3.64 o 
  -5  11   8       18.15       18.80      4.14 o 
  -4  11   8       52.44       54.14      4.98 o 
  -3  11   8       41.71       33.86      6.90 o 
  -2  11   8       42.02       45.81      5.18 o 
  -1  11   8        5.53        4.12      3.45 o 
   0  11   8        4.79        3.20      2.86 o 
   1  11   8        1.89        2.01      2.40 o 
   2  11   8        0.16       -0.80      2.63 o 
   3  11   8        0.28        1.87      2.51 o 
   4  11   8        0.19        2.04      3.08 o 
   5  11   8        1.27        2.98      5.38 o 
   6  11   8        6.08        6.13      5.67 o 
   7  11   8        0.01        2.86      5.97 o 
   8  11   8        0.09        6.49     14.23 o 
 -13  12   8        0.03       11.88      9.58 o 
 -12  12   8        6.36       12.85      9.14 o 
 -11  12   8        0.25        9.59     11.01 o 
 -10  12   8        0.39        7.08      4.68 o 
  -9  12   8        0.01        6.02      4.36 o 
  -8  12   8        4.85        6.41      4.33 o 
  -7  12   8        0.04        1.82      4.24 o 
  -6  12   8        0.42        6.75      4.27 o 
  -5  12   8        0.84        0.24      4.06 o 
  -4  12   8        0.24        1.03      4.02 o 
  -3  12   8        2.09        0.76      4.48 o 
  -2  12   8        2.98        4.60      3.62 o 
  -1  12   8       10.87       14.17      4.34 o 
   0  12   8       16.29       14.56      4.92 o 
   1  12   8        3.92        9.10      3.37 o 
   2  12   8        0.48        3.68      2.74 o 
   3  12   8        0.09        8.76      4.38 o 
   4  12   8        1.23        3.54      5.56 o 
   5  12   8        3.93        7.33      8.23 o 
   6  12   8        0.01        2.61      5.88 o 
   7  12   8        0.83        7.53      7.81 o 
 -12  13   8        7.82        1.36      8.67 o 
 -11  13   8        3.69        8.28      9.51 o 
 -10  13   8        0.54       -0.19      4.30 o 
  -9  13   8        2.12        4.34      4.78 o 
  -8  13   8        0.65        6.30      6.15 o 
  -7  13   8        3.17        7.29      4.64 o 
  -6  13   8        3.85       17.48      6.30 o 
  -5  13   8        9.90       12.39      5.25 o 
  -4  13   8        0.15        3.84      8.94 o 
  -3  13   8       12.80        9.55      4.57 o 
  -2  13   8        0.90        4.34      6.58 o 
  -1  13   8       10.03       21.04      4.38 o 
   0  13   8        0.00        4.86      5.06 o 
   1  13   8        7.55       16.75      4.25 o 
   2  13   8        2.55       -0.83      4.03 o 
   3  13   8        0.06        9.39      5.25 o 
   4  13   8        0.01        8.74      6.21 o 
   5  13   8        0.94        7.80      9.26 o 
   6  13   8        2.22       15.10      8.02 o 
 -11  14   8        2.06       14.91      9.85 o 
 -10  14   8        0.02       11.87      6.19 o 
  -9  14   8        0.06       13.78      6.68 o 
  -8  14   8        0.13        9.25      5.55 o 
  -7  14   8        2.92        2.13      4.65 o 
  -6  14   8        1.56       -6.37      6.37 o 
  -5  14   8        1.59       -3.10      5.66 o 
  -4  14   8        0.06        9.73      6.68 o 
  -3  14   8        1.87        9.84      5.47 o 
  -2  14   8        0.83        5.85      5.35 o 
  -1  14   8        1.66        4.98      4.73 o 
   0  14   8        0.32        4.98      4.71 o 
   1  14   8        2.06       13.27      5.09 o 
   2  14   8        2.46       12.03      4.23 o 
   3  14   8        0.80       -0.36      6.02 o 
   4  14   8        2.43       10.47      6.87 o 
  -9  15   8        1.37        9.60      7.38 o 
  -8  15   8        1.77        1.04      5.00 o 
  -7  15   8        0.09        8.84      6.49 o 
  -6  15   8        2.45       10.11      6.22 o 
  -5  15   8        1.29        6.93      6.04 o 
  -4  15   8        1.06        5.29      6.31 o 
  -3  15   8        0.01       -5.15      5.15 o 
  -2  15   8        1.21        3.22      6.01 o 
  -1  15   8        1.39        8.16      5.37 o 
   0  15   8        5.67       15.35      5.83 o 
   1  15   8        0.43        5.42      4.74 o 
   2  15   8        0.02       16.59      8.64 o 
   3  15   8        0.42        6.66      7.13 o 
  -7  16   8        5.93        5.58      6.82 o 
  -6  16   8        0.39       20.83      8.37 o 
  -5  16   8        0.01        4.68      5.91 o 
  -4  16   8        2.31       11.91      9.35 o 
  -3  16   8        0.43       19.47      8.17 o 
  -2  16   8        0.08        1.83      5.75 o 
  -1  16   8        0.13       -0.04      4.95 o 
   0  16   8        0.01        6.10      5.71 o 
   1  16   8        0.06        1.81      5.55 o 
 -17   0   9        0.21        3.40     11.46 o 
 -15   0   9        2.54       23.23     10.82 o 
 -13   0   9       38.98       36.24      4.60 o 
 -11   0   9       35.00       19.40      4.57 o 
  -9   0   9      222.74      207.32      6.91 o 
  -7   0   9      488.17      523.57     11.85 o 
  -5   0   9      401.95      536.17      7.68 o 
  -3   0   9       35.24       60.61      2.68 o 
  -1   0   9       36.97       36.10      1.79 o 
   1   0   9       41.03       25.28      2.12 o 
   3   0   9       75.43       99.00      3.09 o 
   5   0   9        5.17        4.96      1.97 o 
   7   0   9        4.63        1.65      3.19 o 
   9   0   9        2.64        7.03      6.04 o 
 -17   1   9        3.01        9.39      7.85 o 
 -16   1   9        8.31       16.75      8.12 o 
 -15   1   9        0.70        1.77      9.44 o 
 -14   1   9        1.91        3.57      5.92 o 
 -13   1   9        7.45        3.08      2.96 o 
 -12   1   9       57.25       59.47      4.00 o 
 -11   1   9       16.40       11.73      2.99 o 
 -10   1   9      186.48      213.93      4.92 o 
  -9   1   9      524.89      463.70      8.26 o 
  -8   1   9       28.83       33.80      3.99 o 
  -7   1   9        0.55        3.25      2.56 o 
  -6   1   9        3.19        4.24      2.47 o 
  -5   1   9        0.02       -0.56      1.95 o 
  -4   1   9        6.32        9.65      1.99 o 
  -3   1   9        5.43       11.81      1.71 o 
  -2   1   9      105.33       89.75      2.49 o 
  -1   1   9       92.49      130.48      2.36 o 
   0   1   9        1.87        4.67      1.95 o 
   1   1   9      123.18      108.58      2.96 o 
   2   1   9      359.27      348.16      6.29 o 
   3   1   9      115.61      138.11      3.10 o 
   4   1   9       20.56       22.96      2.77 o 
   5   1   9      194.82      217.24      4.67 o 
   6   1   9       10.25       12.21      1.98 o 
   7   1   9        0.28        1.66      1.90 o 
   8   1   9        6.40        1.17      2.22 o 
   9   1   9        1.09        7.97      4.15 o 
  10   1   9        0.70       -0.47      6.49 o 
 -17   2   9        5.66        9.47      7.30 o 
 -16   2   9        3.85       11.68      7.87 o 
 -15   2   9       10.98       19.96     12.47 o 
 -14   2   9       54.24       60.18      4.55 o 
 -13   2   9       16.75        8.19      3.90 o 
 -12   2   9       12.12        9.62      5.11 o 
 -11   2   9        0.00        4.42      3.54 o 
 -10   2   9       92.55       97.80      4.92 o 
  -9   2   9       18.58       17.64      2.64 o 
  -8   2   9        0.01        3.73      2.88 o 
  -7   2   9      389.27      421.07      7.01 o 
  -6   2   9      125.63      111.01      3.27 o 
  -5   2   9       93.73       55.34      3.16 o 
  -4   2   9        0.05        0.46      1.54 o 
  -3   2   9        0.42       -0.02      1.25 o 
  -2   2   9      298.35      240.79      4.66 o 
  -1   2   9        3.80        3.38      2.05 o 
   0   2   9       55.15       44.07      2.54 o 
   1   2   9       45.82       42.59      2.88 o 
   2   2   9       19.99       21.14      2.74 o 
   3   2   9       73.75       75.13      3.13 o 
   4   2   9       14.22       13.93      2.58 o 
   5   2   9       10.45        7.32      2.93 o 
   6   2   9        1.59        1.44      1.78 o 
   7   2   9       16.97       10.91      2.72 o 
   8   2   9        3.83        6.08      4.31 o 
   9   2   9        2.84        2.76      3.87 o 
  10   2   9        2.66        5.27      5.42 o 
 -17   3   9        0.57        5.95      8.66 o 
 -16   3   9        7.37        5.24     10.24 o 
 -15   3   9       22.36       16.13      8.00 o 
 -14   3   9        5.03       -5.03      5.03 o 
 -13   3   9       48.98       47.20      5.36 o 
 -12   3   9       18.91       17.65      4.46 o 
 -11   3   9       29.16       37.63      4.44 o 
 -10   3   9        1.95       -1.49      3.30 o 
  -9   3   9       16.53       18.67      3.65 o 
  -8   3   9        2.41        4.84      2.80 o 
  -7   3   9       69.83       71.92      2.76 o 
  -6   3   9       39.93       42.88      2.69 o 
  -5   3   9      225.51      219.92      3.52 o 
  -4   3   9       15.55       23.55      1.95 o 
  -3   3   9       19.90       31.12      1.63 o 
  -2   3   9      187.25      180.87      2.87 o 
  -1   3   9        1.05        0.63      2.37 o 
   0   3   9      240.43      188.07      5.05 o 
   1   3   9      184.75      183.93      6.11 o 
   2   3   9       82.87       77.43      6.46 o 
   3   3   9       22.73       16.94      2.86 o 
   4   3   9       94.92      110.69      4.75 o 
   5   3   9       22.30       17.64      3.20 o 
   6   3   9        0.46       -0.90      2.88 o 
   7   3   9        6.19        3.21      1.55 o 
   8   3   9        0.32        5.14      5.63 o 
   9   3   9        7.83        7.95      9.72 o 
  10   3   9        0.47       -7.73      8.96 o 
 -17   4   9        0.04       -2.08      9.12 o 
 -16   4   9        7.65        8.89      8.16 o 
 -15   4   9        0.09       10.18      5.77 o 
 -14   4   9        0.23        9.59      4.61 o 
 -13   4   9       13.65       21.87      4.92 o 
 -12   4   9        2.94        6.14      4.29 o 
 -11   4   9       56.63       68.92      5.86 o 
 -10   4   9       30.36       20.56      3.88 o 
  -9   4   9       84.59       94.51      4.32 o 
  -8   4   9      117.94      115.43      3.74 o 
  -7   4   9       19.73       24.25      2.92 o 
  -6   4   9        6.77        4.28      2.22 o 
  -5   4   9        1.04        3.21      2.05 o 
  -4   4   9       15.86        9.40      2.12 o 
  -3   4   9        0.26        1.47      1.58 o 
  -2   4   9       25.74       11.83      2.45 o 
  -1   4   9        6.59        7.03      3.00 o 
   0   4   9        5.76        2.84      2.80 o 
   1   4   9       37.31       41.85      3.52 o 
   2   4   9       12.65       18.56      3.42 o 
   3   4   9        9.16        5.49      3.75 o 
   4   4   9        2.12        0.46      3.46 o 
   5   4   9        9.88       11.52      4.33 o 
   6   4   9        1.66        3.76      4.08 o 
   7   4   9        0.24       -1.12      4.00 o 
   8   4   9        0.20       -3.17      5.86 o 
   9   4   9        6.36        4.79      6.05 o 
  10   4   9        4.24        1.77      7.33 o 
 -17   5   9        0.43       13.20      9.11 o 
 -16   5   9        3.74        9.83      9.54 o 
 -15   5   9        4.79        4.69      9.83 o 
 -14   5   9        0.60        1.40      7.62 o 
 -13   5   9        4.72       11.39      7.59 o 
 -12   5   9       13.41        6.42      5.11 o 
 -11   5   9        0.01       -1.33      4.42 o 
 -10   5   9        2.66        4.53      2.59 o 
  -9   5   9        0.69       -1.77      2.71 o 
  -8   5   9       51.29       48.73      3.92 o 
  -7   5   9      188.79      184.54      4.74 o 
  -6   5   9        7.43        5.70      2.78 o 
  -5   5   9        0.09        2.27      2.10 o 
  -4   5   9        8.51       15.18      2.36 o 
  -3   5   9       12.13       13.25      1.99 o 
  -2   5   9       86.55       89.89      3.91 o 
  -1   5   9       21.67       27.65      8.21 o 
   0   5   9        5.04       -3.74      3.74 o 
   1   5   9        0.21        2.00      3.55 o 
   2   5   9      140.70      191.02      7.32 o 
   3   5   9       86.91      103.66      5.06 o 
   4   5   9       36.31       23.66      4.22 o 
   5   5   9       24.03       29.53      4.49 o 
   6   5   9        7.94       12.79      5.07 o 
   7   5   9        0.53       -0.69      4.38 o 
   8   5   9        0.99        1.49      4.08 o 
   9   5   9        4.73       12.60     13.47 o 
  10   5   9        0.26        2.73      8.14 o 
 -16   6   9        1.55       -7.19      9.17 o 
 -15   6   9        0.00       -0.78     20.04 o 
 -14   6   9        0.70       -1.87     12.11 o 
 -13   6   9        4.55        8.39      5.89 o 
 -12   6   9       11.19       16.16      5.67 o 
 -11   6   9       10.51       11.79      6.05 o 
 -10   6   9       46.75       57.61      5.38 o 
  -9   6   9       34.58       33.51      5.46 o 
  -8   6   9       13.61       26.06      3.71 o 
  -7   6   9      133.86      135.26      7.49 o 
  -6   6   9       73.84       72.40      4.71 o 
  -5   6   9       83.77      102.14      5.56 o 
  -4   6   9      154.69      180.04      5.30 o 
  -3   6   9       38.62       31.34      2.85 o 
  -2   6   9       24.77       28.03      3.52 o 
  -1   6   9      226.08      231.11      6.41 o 
   0   6   9        0.11        3.63      3.58 o 
   1   6   9      160.19      150.97      6.20 o 
   2   6   9       49.03       51.61      5.30 o 
   3   6   9       18.72       19.19      4.37 o 
   4   6   9        0.91        6.52      4.32 o 
   5   6   9       25.21       11.14      5.42 o 
   6   6   9        4.24        6.71      4.37 o 
   7   6   9        3.02        7.22      5.07 o 
   8   6   9        0.09        3.43      4.62 o 
   9   6   9        0.21       -1.71      6.43 o 
 -16   7   9        2.93       17.71     20.83 o 
 -15   7   9        0.01       -5.85      8.04 o 
 -14   7   9        0.01       -2.29      7.30 o 
 -13   7   9        2.77        4.92      8.40 o 
 -12   7   9       17.03       24.36     10.69 o 
 -11   7   9        0.83       -1.72      3.15 o 
 -10   7   9        0.44        1.12      2.94 o 
  -9   7   9        5.24        3.16      3.22 o 
  -8   7   9        0.47       -1.33      3.27 o 
  -7   7   9       39.55       28.69      4.74 o 
  -6   7   9       10.79        9.69      4.00 o 
  -5   7   9        8.54       12.52      3.53 o 
  -4   7   9       65.41       67.54      3.80 o 
  -3   7   9        1.30        5.83      2.86 o 
  -2   7   9       34.12       38.29      3.42 o 
  -1   7   9      110.78      128.90      5.39 o 
   0   7   9       35.63       43.95      5.30 o 
   1   7   9       11.95       17.40      4.43 o 
   2   7   9       10.30       12.67      5.78 o 
   3   7   9       68.25       82.55      6.37 o 
   4   7   9        1.31        1.84      4.14 o 
   5   7   9        3.21       -0.48      4.60 o 
   6   7   9        1.03       -2.57      4.66 o 
   7   7   9        8.78        9.65      5.65 o 
   8   7   9        6.88        0.79      5.81 o 
   9   7   9        1.07       -6.12      6.12 o 
 -16   8   9        0.42       17.84      9.64 o 
 -15   8   9        0.23       -1.56      7.90 o 
 -14   8   9       11.46       10.33     11.40 o 
 -13   8   9       33.55       65.27      9.26 o 
 -12   8   9       10.92       24.66     11.44 o 
 -11   8   9       45.95       42.54      4.31 o 
 -10   8   9       35.57       36.61      5.15 o 
  -9   8   9        4.15        1.91      3.46 o 
  -8   8   9        5.68        5.88      3.93 o 
  -7   8   9      139.67      161.25      8.48 o 
  -6   8   9       12.75       13.21      4.77 o 
  -5   8   9       66.42       88.90      6.06 o 
  -4   8   9        0.00        3.86      3.35 o 
  -3   8   9       33.26       25.86      3.36 o 
  -2   8   9       77.50       84.37      4.51 o 
  -1   8   9       48.14       47.01      2.76 o 
   0   8   9        4.12        0.56      1.88 o 
   1   8   9       29.37       26.71      4.88 o 
   2   8   9        0.00       -3.68      4.67 o 
   3   8   9        3.20       -1.13      4.21 o 
   4   8   9       10.30        3.26      5.85 o 
   5   8   9        0.00        2.74      4.54 o 
   6   8   9        0.11       -1.71      4.68 o 
   7   8   9        0.78        5.20      5.15 o 
   8   8   9        0.06       10.77      8.83 o 
 -15   9   9        1.08        4.73      8.97 o 
 -14   9   9        0.13       10.32      9.62 o 
 -13   9   9        3.98       10.91     10.06 o 
 -12   9   9       10.81       -5.39      7.66 o 
 -11   9   9       16.71       12.96      4.64 o 
 -10   9   9        7.27        7.50      6.91 o 
  -9   9   9        1.27        1.66      3.69 o 
  -8   9   9       26.04       21.81      4.48 o 
  -7   9   9        0.61        1.83      4.47 o 
  -6   9   9        5.84       -0.04      4.23 o 
  -5   9   9       49.46       62.64      5.35 o 
  -4   9   9       46.38       53.16      4.27 o 
  -3   9   9       28.60       26.23      3.88 o 
  -2   9   9       39.82       47.24      2.97 o 
  -1   9   9        8.96        3.04      2.25 o 
   0   9   9        8.17        5.28      2.57 o 
   1   9   9        8.03        6.98      1.95 o 
   2   9   9       10.83        9.76      5.22 o 
   3   9   9        0.05       -2.12      4.56 o 
   4   9   9        9.01        6.82      5.40 o 
   5   9   9        0.02       -3.53      4.96 o 
   6   9   9        1.24        5.80      5.75 o 
   7   9   9        0.01       -1.08      5.98 o 
   8   9   9        0.84       10.56      8.57 o 
 -14  10   9        2.25       17.84     13.35 o 
 -13  10   9       10.28        9.72      9.71 o 
 -12  10   9        1.60        2.52      7.44 o 
 -11  10   9        0.06       -3.48      3.48 o 
 -10  10   9        4.58        7.58      5.16 o 
  -9  10   9        0.84        9.70      5.36 o 
  -8  10   9        2.84        5.85      5.47 o 
  -7  10   9       48.29       51.64      5.69 o 
  -6  10   9       28.65       19.05      4.89 o 
  -5  10   9       34.99       40.66      4.26 o 
  -4  10   9       71.88       69.63      4.37 o 
  -3  10   9       38.67       33.20      6.58 o 
  -2  10   9        5.61        4.46      2.89 o 
  -1  10   9       20.99       15.19      2.86 o 
   0  10   9        5.13        4.25      2.29 o 
   1  10   9        0.45       -0.23      2.28 o 
   2  10   9       11.16        4.50      2.85 o 
   3  10   9        1.73        3.97      5.31 o 
   4  10   9        7.38       14.93      5.60 o 
   5  10   9        1.52        4.98      5.34 o 
   6  10   9        0.18        2.15      7.07 o 
   7  10   9        0.44       17.34      9.79 o 
 -14  11   9        0.00        5.56      9.28 o 
 -13  11   9       10.66        7.16     12.92 o 
 -12  11   9        0.21        6.43      9.48 o 
 -11  11   9        1.57        0.97      3.64 o 
 -10  11   9        1.50        6.18      4.58 o 
  -9  11   9        1.71        6.79     12.05 o 
  -8  11   9        0.21       11.73     10.80 o 
  -7  11   9        0.39        1.45      4.86 o 
  -6  11   9       41.05       36.29      4.99 o 
  -5  11   9        3.63        2.21      4.45 o 
  -4  11   9        4.70        9.33      3.75 o 
  -3  11   9        0.06        6.00      3.41 o 
  -2  11   9       29.22       35.62      4.25 o 
  -1  11   9        0.91        0.99      2.58 o 
   0  11   9       11.11        6.62      4.01 o 
   1  11   9        0.11       -0.57      2.34 o 
   2  11   9        2.45        2.02      2.86 o 
   3  11   9        2.36        9.00      6.69 o 
   4  11   9        2.03        9.16      5.70 o 
   5  11   9        0.14        5.19      6.61 o 
   6  11   9        0.68        1.71      5.60 o 
   7  11   9        0.10       20.14     10.43 o 
 -13  12   9        0.02        4.73      9.10 o 
 -12  12   9        0.71        6.56     10.06 o 
 -11  12   9        0.08        3.03     10.35 o 
 -10  12   9        0.20        2.93      4.79 o 
  -9  12   9        4.29       12.24      5.25 o 
  -8  12   9        0.00        3.15      5.12 o 
  -7  12   9        7.49        7.46      4.64 o 
  -6  12   9        6.35        6.34      4.28 o 
  -5  12   9        3.81        5.64      4.27 o 
  -4  12   9       13.92       14.89      4.54 o 
  -3  12   9        0.03        1.64      3.79 o 
  -2  12   9        6.82        9.87      4.90 o 
  -1  12   9        4.35        5.34      4.12 o 
   0  12   9        2.90        0.57      3.00 o 
   1  12   9        7.05        6.22      4.38 o 
   2  12   9        1.82        3.64      6.03 o 
   3  12   9        0.18       -1.06      5.43 o 
   4  12   9        1.21       10.13      6.15 o 
   5  12   9        0.24       -2.18      6.18 o 
   6  12   9        0.12        8.89      7.70 o 
 -12  13   9        0.13        7.45      9.40 o 
 -11  13   9        1.72        0.81      9.04 o 
 -10  13   9        1.48        7.12      7.11 o 
  -9  13   9        1.77        9.85      5.53 o 
  -8  13   9        4.78        8.40      4.77 o 
  -7  13   9        0.04        0.08      4.17 o 
  -6  13   9        1.80       12.32      5.19 o 
  -5  13   9        2.26        6.93      4.33 o 
  -4  13   9        3.08        3.62      4.57 o 
  -3  13   9       10.21       15.23      4.63 o 
  -2  13   9        1.94       -1.53      3.41 o 
  -1  13   9        4.37       12.15      3.56 o 
   0  13   9       14.68       26.13      6.19 o 
   1  13   9        3.41       -0.20      3.70 o 
   2  13   9        7.62       12.35      7.72 o 
   3  13   9        1.21       13.57      6.63 o 
   4  13   9        0.05        3.27      6.79 o 
   5  13   9        0.09       10.15      9.28 o 
 -10  14   9        1.76        5.32      9.72 o 
  -9  14   9        0.03        4.65      5.87 o 
  -8  14   9       10.04       15.45      5.84 o 
  -7  14   9        3.39       11.51      7.82 o 
  -6  14   9        5.10        2.87      5.61 o 
  -5  14   9        0.37       -1.99      4.45 o 
  -4  14   9        3.79        8.24      4.53 o 
  -3  14   9        0.15       10.85      6.09 o 
  -2  14   9        0.16        5.83      5.26 o 
  -1  14   9        0.15        5.56      3.83 o 
   0  14   9        1.90        9.25      3.85 o 
   1  14   9       13.11       -0.24      6.97 o 
   2  14   9        0.00       10.28      7.76 o 
   3  14   9        0.00        5.55      6.76 o 
  -8  15   9        0.88        7.70      5.44 o 
  -7  15   9        0.09       17.72      7.47 o 
  -6  15   9        1.37       10.18      8.39 o 
  -5  15   9        0.73        8.71      5.52 o 
  -4  15   9        0.00       12.21      5.46 o 
  -3  15   9        1.51       12.76     10.06 o 
  -2  15   9        0.51        4.81      4.90 o 
  -1  15   9        5.42        4.36      4.73 o 
   0  15   9        2.13        3.83      4.88 o 
   1  15   9        1.06       -0.18      9.84 o 
  -5  16   9        0.45        3.07      6.47 o 
  -4  16   9        0.61        6.78      5.18 o 
  -3  16   9        0.00        6.33      4.96 o 
  -2  16   9        0.89        7.54      5.57 o 
 -16   0  10        4.03       -4.60     13.79 o 
 -14   0  10       21.52       27.10     10.46 o 
 -12   0  10       30.42       30.61      8.36 o 
 -10   0  10      459.76      511.01     11.70 o 
  -8   0  10       28.64       33.72      4.80 o 
  -6   0  10       30.26       37.75      5.33 o 
  -4   0  10        9.78       16.13      2.49 o 
  -2   0  10       60.51       52.26      3.34 o 
   0   0  10        2.07        9.51      1.56 o 
   2   0  10        1.64        0.27      2.22 o 
   4   0  10      168.48      152.72      3.96 o 
   6   0  10       36.18       37.87      5.79 o 
   8   0  10        1.62        0.53      9.10 o 
 -17   1  10        5.95       16.30     11.09 o 
 -16   1  10        0.53        4.70     12.08 o 
 -15   1  10       25.18       28.75      7.95 o 
 -14   1  10        1.92        4.51      3.06 o 
 -13   1  10        5.16        5.55      3.05 o 
 -12   1  10       36.25       51.18      8.47 o 
 -11   1  10       23.75       24.47      3.76 o 
 -10   1  10       98.87      102.13      4.35 o 
  -9   1  10       30.32       34.85      3.56 o 
  -8   1  10      189.43      194.89      6.13 o 
  -7   1  10        1.60        1.05      2.28 o 
  -6   1  10        2.04        4.12      2.45 o 
  -5   1  10       97.97      105.19      3.29 o 
  -4   1  10      123.40       98.79      3.14 o 
  -3   1  10        0.21        2.27      2.06 o 
  -2   1  10       78.05       59.19      3.13 o 
  -1   1  10       69.80       60.03      3.61 o 
   0   1  10       73.54       86.15      3.40 o 
   1   1  10       11.66       13.81      2.18 o 
   2   1  10        0.36        0.38      1.87 o 
   3   1  10        2.98        4.13      2.80 o 
   4   1  10        0.66        2.88      2.75 o 
   5   1  10       22.70       21.45      1.84 o 
   6   1  10        0.03        2.47      2.67 o 
   7   1  10        3.02        7.90      3.33 o 
   8   1  10        0.13       -8.47      8.72 o 
   9   1  10        0.12       -0.25      9.02 o 
 -17   2  10        1.88        9.01      7.29 o 
 -16   2  10        0.63       -7.02      8.76 o 
 -15   2  10        0.51       -3.87      7.56 o 
 -14   2  10       13.06       14.80      6.97 o 
 -13   2  10        0.56       -1.28      4.44 o 
 -12   2  10        0.25       -0.21      4.41 o 
 -11   2  10      108.85       96.13      4.03 o 
 -10   2  10      116.40      126.18      5.77 o 
  -9   2  10       90.02       90.79      4.22 o 
  -8   2  10      174.82      217.40      6.29 o 
  -7   2  10       94.97       93.15      3.43 o 
  -6   2  10      141.78      128.62      3.98 o 
  -5   2  10       22.30       27.43      3.28 o 
  -4   2  10       29.18       30.23      2.38 o 
  -3   2  10       82.80      115.57      2.40 o 
  -2   2  10       11.25        7.84      1.37 o 
  -1   2  10       40.17       41.39      3.06 o 
   0   2  10       66.21       85.39      3.44 o 
   1   2  10      221.52      248.73      6.26 o 
   2   2  10       15.39       16.92      2.98 o 
   3   2  10      129.34      166.48      7.60 o 
   4   2  10      104.88       88.55      4.65 o 
   5   2  10       30.20       32.69      5.62 o 
   6   2  10        6.30        3.84      5.21 o 
   7   2  10        1.44       -0.18      3.78 o 
   8   2  10        0.00       -4.96      5.58 o 
   9   2  10        7.01       10.57      7.83 o 
 -17   3  10        1.28        3.52      9.80 o 
 -16   3  10        0.44        4.16      7.62 o 
 -15   3  10        2.22        8.28      4.83 o 
 -14   3  10        0.51        0.40      6.52 o 
 -13   3  10       14.30       14.14      4.49 o 
 -12   3  10        1.67        4.39      3.90 o 
 -11   3  10        0.04       -1.91      3.60 o 
 -10   3  10       34.62       34.91      4.02 o 
  -9   3  10        0.91       -0.47      2.99 o 
  -8   3  10      286.31      294.52      6.64 o 
  -7   3  10       73.08       86.50      3.27 o 
  -6   3  10       31.89       22.73      2.65 o 
  -5   3  10       96.60      115.63      4.21 o 
  -4   3  10      123.17      140.87      2.88 o 
  -3   3  10      125.20      156.04      3.16 o 
  -2   3  10        7.60        6.97      1.10 o 
  -1   3  10       67.12       95.79      5.35 o 
   0   3  10        0.88        1.16      2.93 o 
   1   3  10       19.91       11.73      2.78 o 
   2   3  10       55.11       63.44      5.33 o 
   3   3  10       16.95       14.05      2.93 o 
   4   3  10        0.29       -1.01      2.63 o 
   5   3  10        9.73        4.59      3.37 o 
   6   3  10       68.20       47.76     19.20 o 
   7   3  10        0.95        4.95      8.73 o 
   8   3  10       15.19       16.40      7.13 o 
   9   3  10        3.94       12.69     12.12 o 
 -17   4  10        0.30       11.28      9.72 o 
 -16   4  10        3.26       12.82     11.74 o 
 -15   4  10        0.05        5.04      5.99 o 
 -14   4  10        7.14       10.63      6.74 o 
 -13   4  10        0.00        6.16      4.62 o 
 -12   4  10        1.34        1.41      4.03 o 
 -11   4  10        3.90        2.02      3.70 o 
 -10   4  10       66.44       79.70      5.22 o 
  -9   4  10      107.39       86.54      4.76 o 
  -8   4  10      358.06      383.66      6.59 o 
  -7   4  10      379.41      407.57      6.82 o 
  -6   4  10       26.07       25.32      2.80 o 
  -5   4  10       11.45       20.79      2.89 o 
  -4   4  10        8.01        7.55      2.14 o 
  -3   4  10       96.87       83.64      2.22 o 
  -2   4  10      103.68      119.00      4.65 o 
  -1   4  10      106.28      101.63      4.53 o 
   0   4  10       70.80       89.63      4.26 o 
   1   4  10        3.91        7.27      3.13 o 
   2   4  10        6.80        4.57      3.64 o 
   3   4  10        0.05        3.39      3.18 o 
   4   4  10       11.85        6.56      3.46 o 
   5   4  10       69.90       86.11     15.39 o 
   6   4  10       16.26        8.49      5.24 o 
   7   4  10        1.19        1.45      4.88 o 
   8   4  10        5.76        8.44     16.29 o 
   9   4  10       25.22       19.87      8.72 o 
 -17   5  10        0.79       15.13      9.49 o 
 -16   5  10        0.08        3.72      7.88 o 
 -15   5  10        0.20       18.47      6.63 o 
 -14   5  10        0.71        6.94      5.25 o 
 -13   5  10       14.63       26.42      5.50 o 
 -12   5  10        7.88       14.70      4.36 o 
 -11   5  10        3.03        0.13      3.51 o 
 -10   5  10        3.87        6.25      2.89 o 
  -9   5  10      123.17      124.59      4.33 o 
  -8   5  10      105.71      119.20      4.76 o 
  -7   5  10        6.63       11.27      2.82 o 
  -6   5  10       38.20       38.04      4.18 o 
  -5   5  10        3.53        2.97      2.92 o 
  -4   5  10      252.69      275.56      4.44 o 
  -3   5  10        7.05        3.86      1.55 o 
  -2   5  10       28.94       15.20      6.15 o 
  -1   5  10       16.25        6.61      4.44 o 
   0   5  10        1.63        0.48      3.21 o 
   1   5  10       18.50        7.78      4.07 o 
   2   5  10      104.85      129.15      9.53 o 
   3   5  10       79.97      109.37     10.99 o 
   4   5  10        1.95        0.67      3.58 o 
   5   5  10       69.34       79.39     10.58 o 
   6   5  10       14.94        5.36      4.40 o 
   7   5  10        0.43       -1.47      4.29 o 
   8   5  10       26.68       10.12     11.21 o 
   9   5  10        1.36        5.15      7.01 o 
 -16   6  10        0.04       11.32      7.94 o 
 -15   6  10        1.32        6.43      5.49 o 
 -14   6  10        1.41        4.32      6.09 o 
 -13   6  10        0.24        0.84      4.55 o 
 -12   6  10       19.60       23.75      6.31 o 
 -11   6  10       16.33        6.56      2.66 o 
 -10   6  10       53.87       57.75      4.31 o 
  -9   6  10        2.71        3.82      3.04 o 
  -8   6  10       43.46       53.01      3.64 o 
  -7   6  10        3.83        4.48      2.88 o 
  -6   6  10       16.11       21.85      3.05 o 
  -5   6  10        5.47        7.62      2.46 o 
  -4   6  10       10.74       12.22      2.26 o 
  -3   6  10       47.88       44.69      6.07 o 
  -2   6  10       19.81       13.17      2.04 o 
  -1   6  10        8.85        1.98      3.60 o 
   0   6  10       76.83       80.99      6.23 o 
   1   6  10       57.50       61.81      5.39 o 
   2   6  10      244.74      243.43     10.53 o 
   3   6  10       54.14       61.95      5.93 o 
   4   6  10        0.01       -0.95      4.29 o 
   5   6  10       17.12       12.33      4.67 o 
   6   6  10        4.35        2.64      4.40 o 
   7   6  10        1.01        4.23      5.59 o 
   8   6  10        1.45        0.01      5.49 o 
 -16   7  10        0.21       -3.10      8.49 o 
 -15   7  10        0.82       10.45      8.95 o 
 -14   7  10        0.34       -4.41      6.32 o 
 -13   7  10        0.16        0.54      6.89 o 
 -12   7  10        0.69        4.56      5.49 o 
 -11   7  10        0.01        6.20      3.19 o 
 -10   7  10       32.88       36.92      4.23 o 
  -9   7  10       23.33       23.54      4.26 o 
  -8   7  10        0.14        0.75      3.46 o 
  -7   7  10        0.17       -0.28      3.03 o 
  -6   7  10      111.09      116.02      6.83 o 
  -5   7  10        2.01        5.35      3.61 o 
  -4   7  10        0.06       -1.73      2.83 o 
  -3   7  10        6.15        7.84      2.33 o 
  -2   7  10       21.91       34.90      3.38 o 
  -1   7  10      189.07      189.49      7.50 o 
   0   7  10      149.84      166.54      6.74 o 
   1   7  10        6.70        5.04      4.27 o 
   2   7  10       20.54       18.62      5.26 o 
   3   7  10        3.16        5.06      5.23 o 
   4   7  10        2.51       -1.07      4.15 o 
   5   7  10        0.23        1.95      5.39 o 
   6   7  10        1.36        0.26      4.98 o 
   7   7  10        0.21        4.34      5.97 o 
   8   7  10        0.93        3.10      5.63 o 
 -15   8  10        0.13       -7.66     11.76 o 
 -14   8  10        0.51        8.72      8.57 o 
 -13   8  10        0.02       13.54      7.93 o 
 -12   8  10        5.25        7.37      4.49 o 
 -11   8  10        8.87        9.95      4.08 o 
 -10   8  10        6.26        5.70      3.68 o 
  -9   8  10        1.09        3.42      3.79 o 
  -8   8  10       27.13       27.58      4.49 o 
  -7   8  10        0.21       -3.33      3.96 o 
  -6   8  10        0.29        1.95      3.63 o 
  -5   8  10        5.52        9.54      3.45 o 
  -4   8  10       94.98      108.98      5.43 o 
  -3   8  10      123.70      133.02      7.13 o 
  -2   8  10        7.92        7.17      2.36 o 
  -1   8  10        0.23       -0.01      0.98 o 
   0   8  10       65.51       82.32      6.35 o 
   1   8  10       34.83       44.14      5.49 o 
   2   8  10        0.14        1.33      4.83 o 
   3   8  10        7.85        9.25      5.17 o 
   4   8  10        1.22        6.91      4.84 o 
   5   8  10        0.50       11.03      6.13 o 
   6   8  10        0.32        0.24      4.68 o 
   7   8  10        2.42        7.88      6.69 o 
 -15   9  10        0.02       10.58      7.79 o 
 -14   9  10        0.68        3.82      8.99 o 
 -13   9  10        0.05       -7.22      9.39 o 
 -12   9  10        3.28        1.08      7.00 o 
 -11   9  10        2.82        9.89      8.82 o 
 -10   9  10        0.46        2.80      9.97 o 
  -9   9  10        9.35       13.95      4.73 o 
  -8   9  10        2.54        6.31      4.69 o 
  -7   9  10       10.63       10.52      4.98 o 
  -6   9  10       26.09       33.57      4.86 o 
  -5   9  10      174.80      192.74     10.33 o 
  -4   9  10       15.05       10.55      4.30 o 
  -3   9  10       38.45       36.79      4.57 o 
  -2   9  10       52.91       35.90      6.34 o 
  -1   9  10       48.30       35.80      5.49 o 
   0   9  10        0.04       -2.31      4.63 o 
   1   9  10        6.90        3.56      4.76 o 
   2   9  10        0.06       -3.74      4.80 o 
   3   9  10        6.57        6.89      6.09 o 
   4   9  10        1.82        6.80      5.21 o 
   5   9  10        0.47        3.66      5.59 o 
   6   9  10        3.37        1.86      5.28 o 
   7   9  10        1.05        2.42      9.36 o 
 -14  10  10        0.34        0.04      9.81 o 
 -13  10  10        0.04       10.83      9.97 o 
 -12  10  10        0.69       -7.94      7.94 o 
 -11  10  10        5.70       10.28      6.06 o 
 -10  10  10        0.09        9.30      5.73 o 
  -9  10  10       15.04        6.33      4.93 o 
  -8  10  10        0.21        3.17      5.08 o 
  -7  10  10       18.92       12.74      4.82 o 
  -6  10  10       20.21       15.48      5.33 o 
  -5  10  10       23.65       14.35      4.58 o 
  -4  10  10      107.15      120.14      6.78 o 
  -3  10  10        0.06        4.65      4.20 o 
  -2  10  10        9.18        8.11      3.22 o 
  -1  10  10        2.56        0.63      2.39 o 
   0  10  10        0.07       -1.44      2.52 o 
   1  10  10       13.98       13.25      5.52 o 
   2  10  10        1.37       -1.39      5.57 o 
   3  10  10        1.14       -6.00      6.00 o 
   4  10  10        0.11        2.06      6.25 o 
   5  10  10        4.89       12.76      6.58 o 
   6  10  10        1.61        8.29      7.44 o 
 -13  11  10        1.02        1.40      8.13 o 
 -12  11  10        0.40        8.15      9.84 o 
 -11  11  10        0.80        6.68      4.50 o 
 -10  11  10        1.12        8.20      5.92 o 
  -9  11  10        0.01        5.00      6.49 o 
  -8  11  10        3.26       -1.01      4.61 o 
  -7  11  10        3.81       13.13      6.35 o 
  -6  11  10        2.43       -2.32      4.58 o 
  -5  11  10       12.62        8.93      4.66 o 
  -4  11  10        1.69       -1.17      3.45 o 
  -3  11  10        0.13        8.27      3.31 o 
  -2  11  10        0.70        2.04      2.73 o 
  -1  11  10        1.17        1.76      2.27 o 
   0  11  10        7.03        2.19      3.66 o 
   1  11  10        0.21       11.07      7.93 o 
   2  11  10        7.80       23.43      8.31 o 
   3  11  10        2.80       11.19      6.40 o 
   4  11  10        0.58       -0.62      5.79 o 
   5  11  10        0.17       11.87     12.23 o 
 -12  12  10        0.03       -7.95      8.88 o 
 -11  12  10        0.41       12.43     10.08 o 
 -10  12  10        0.27       10.78      6.20 o 
  -9  12  10        0.21       -6.27      6.98 o 
  -8  12  10        4.11       22.03      6.99 o 
  -7  12  10        4.99        7.22      5.50 o 
  -6  12  10        1.84        8.24      5.49 o 
  -5  12  10        2.17        4.79      4.11 o 
  -4  12  10       11.20       19.49      4.09 o 
  -3  12  10        3.86       -0.06      3.07 o 
  -2  12  10       12.71       15.36      4.46 o 
  -1  12  10        0.17        1.63      3.68 o 
   0  12  10        0.06       -1.37      3.91 o 
   1  12  10        2.01        9.01      6.70 o 
   2  12  10        0.00        7.05      7.27 o 
   3  12  10        0.43       -0.43      6.40 o 
   4  12  10        0.00       -2.45      5.98 o 
 -11  13  10        0.02       11.99      9.23 o 
 -10  13  10        0.55       16.77      7.81 o 
  -9  13  10        0.86       10.83      6.06 o 
  -8  13  10        0.07       -5.47      5.47 o 
  -7  13  10       10.78        5.46      5.06 o 
  -6  13  10        0.16        4.25      4.78 o 
  -5  13  10        5.65        9.51      4.95 o 
  -4  13  10        3.88        6.80      5.79 o 
  -3  13  10       12.91       19.85      3.99 o 
  -2  13  10        0.97        1.36      3.30 o 
  -1  13  10        0.06        9.88      9.35 o 
   0  13  10        0.23       -2.72      6.05 o 
   1  13  10        4.58       18.76      7.49 o 
   2  13  10        0.00       10.98      7.45 o 
   3  13  10        0.66        8.56      8.94 o 
 -10  14  10        0.36       -1.25      7.00 o 
  -9  14  10        0.03       -7.48      7.48 o 
  -8  14  10        0.86        7.51      6.37 o 
  -7  14  10        0.01       -0.15      5.03 o 
  -6  14  10        0.68        0.19      4.51 o 
  -5  14  10        0.23       10.57      5.43 o 
  -4  14  10        3.06       21.99      6.19 o 
  -3  14  10        1.03       -0.14      3.81 o 
  -2  14  10        0.21        4.08      4.49 o 
  -1  14  10        0.60        4.02      7.83 o 
   0  14  10        5.74        1.92      6.91 o 
   1  14  10        0.33        4.78      7.81 o 
   2  14  10        0.04       12.05      7.38 o 
  -7  15  10        1.22       -1.91      5.01 o 
  -6  15  10        0.02        5.34      5.20 o 
  -5  15  10        0.62        9.87      5.75 o 
  -4  15  10        0.48        2.59      4.56 o 
  -3  15  10        2.06        8.01      5.21 o 
  -2  15  10        0.89        9.35      5.13 o 
  -1  15  10        0.15        4.54      7.66 o 
 -17   0  11        0.81        8.87     10.30 o 
 -15   0  11       19.10       28.51      9.75 o 
 -13   0  11       11.85       12.73      4.29 o 
 -11   0  11      165.75      178.54     12.64 o 
  -9   0  11       57.75       45.73      5.59 o 
  -7   0  11      164.90      169.53      8.56 o 
  -5   0  11       23.08       12.45      3.52 o 
  -3   0  11        0.74        5.51      2.21 o 
  -1   0  11      163.76      175.23      6.75 o 
   1   0  11        4.78        6.93      1.59 o 
   3   0  11        0.13       -2.03      4.01 o 
   5   0  11        3.95        3.28      3.30 o 
   7   0  11        5.01       -4.28     10.15 o 
 -17   1  11        0.80       -2.74      6.88 o 
 -16   1  11        1.98        1.70      8.45 o 
 -15   1  11        0.23       -3.40      8.35 o 
 -14   1  11       18.40       18.21      5.09 o 
 -13   1  11        2.22        1.34      2.40 o 
 -12   1  11       72.26       66.24      7.15 o 
 -11   1  11      150.70      162.79      6.26 o 
 -10   1  11      120.47      145.70      5.49 o 
  -9   1  11       93.31       99.84      4.85 o 
  -8   1  11      141.98      138.03      5.38 o 
  -7   1  11        8.10        0.57      2.57 o 
  -6   1  11      179.37      193.53      5.04 o 
  -5   1  11      102.28       88.01      3.87 o 
  -4   1  11       12.08       13.67      2.63 o 
  -3   1  11      148.93      160.45      3.36 o 
  -2   1  11        9.19        8.45      1.57 o 
  -1   1  11       21.57       33.21      1.55 o 
   0   1  11       17.06       17.41      2.31 o 
   1   1  11        0.18       -0.11      1.78 o 
   2   1  11       38.09       42.48      2.46 o 
   3   1  11      134.05      128.25      7.64 o 
   4   1  11        6.07        5.17      2.50 o 
   5   1  11        6.79        3.98      2.80 o 
   6   1  11        2.76       19.14      7.39 o 
   7   1  11        0.06        0.65      6.88 o 
   8   1  11        0.04        5.39     14.03 o 
 -17   2  11        3.71       21.11      9.22 o 
 -16   2  11        2.33        8.90      8.59 o 
 -15   2  11        0.04       -1.50      5.12 o 
 -14   2  11        5.32        0.38      3.87 o 
 -13   2  11        4.45        6.79      5.01 o 
 -12   2  11       13.56        6.93      4.16 o 
 -11   2  11       96.83      112.68      5.13 o 
 -10   2  11        2.08        0.45      2.79 o 
  -9   2  11       51.89       49.93      3.49 o 
  -8   2  11       77.15       78.96      4.55 o 
  -7   2  11        0.59        1.09      2.47 o 
  -6   2  11        2.48        8.86      2.53 o 
  -5   2  11        0.97       -1.28      2.03 o 
  -4   2  11        8.82       16.08      2.02 o 
  -3   2  11       35.51       45.43      2.01 o 
  -2   2  11        5.05        5.98      1.22 o 
  -1   2  11        3.46        7.42      2.51 o 
   0   2  11       17.48       14.07      2.79 o 
   1   2  11        1.36        1.07      2.32 o 
   2   2  11       36.74       51.72      3.50 o 
   3   2  11       15.13       15.22      2.88 o 
   4   2  11       16.13       18.45      2.75 o 
   5   2  11        6.85        8.94      3.67 o 
   6   2  11        4.30        8.42      7.57 o 
   7   2  11        1.36        9.08      6.44 o 
   8   2  11        5.52       15.57      8.54 o 
 -17   3  11        0.00      -12.25     12.25 o 
 -16   3  11        0.91       11.24      8.05 o 
 -15   3  11        7.93       12.89      4.62 o 
 -14   3  11        0.02        4.25      5.40 o 
 -13   3  11        2.11       -4.66      6.09 o 
 -12   3  11       28.69       29.47      5.17 o 
 -11   3  11        8.26       10.81      4.21 o 
 -10   3  11       24.01       33.56      4.19 o 
  -9   3  11       20.76       11.51      2.65 o 
  -8   3  11       14.28       12.83      2.76 o 
  -7   3  11       23.32       27.83      2.84 o 
  -6   3  11      150.21      166.94      5.50 o 
  -5   3  11        0.00        1.00      2.02 o 
  -4   3  11        0.09        0.01      1.67 o 
  -3   3  11        6.38        4.74      1.75 o 
  -2   3  11       46.09       41.17      3.44 o 
  -1   3  11      147.45      139.85      7.88 o 
   0   3  11      131.01      136.79      5.44 o 
   1   3  11       15.30       17.88      3.76 o 
   2   3  11       69.59       32.44     12.22 o 
   3   3  11        0.04       -0.89      2.71 o 
   4   3  11        1.49        1.41      3.06 o 
   5   3  11        5.46        2.49      3.27 o 
   6   3  11        2.98        7.93      7.71 o 
   7   3  11        1.29       13.14      6.64 o 
   8   3  11        5.41      -16.15     20.80 o 
 -17   4  11        1.57       17.14     10.71 o 
 -16   4  11        1.81        4.20      7.96 o 
 -15   4  11        3.64       -1.99      5.69 o 
 -14   4  11        1.06       11.65      9.42 o 
 -13   4  11       13.82       22.00      7.64 o 
 -12   4  11        2.49        4.41      4.31 o 
 -11   4  11       26.52       20.00      4.27 o 
 -10   4  11       19.27       24.38      4.11 o 
  -9   4  11        3.28        0.39      2.74 o 
  -8   4  11      125.09      153.78      5.38 o 
  -7   4  11      169.86      194.44      7.50 o 
  -6   4  11        2.19        0.73      2.63 o 
  -5   4  11      240.67      253.89      4.97 o 
  -4   4  11       54.23       68.83      4.11 o 
  -3   4  11       20.16       12.14      1.60 o 
  -2   4  11       23.91       17.63      4.70 o 
  -1   4  11        0.03       -1.76      3.12 o 
   0   4  11       84.57      126.93      5.59 o 
   1   4  11       12.20        8.55      3.86 o 
   2   4  11       21.14       31.34      5.41 o 
   3   4  11        0.09       -1.28      3.21 o 
   4   4  11        4.84       -0.92      3.72 o 
   5   4  11        2.21       -2.87      4.04 o 
   6   4  11        1.00        4.63      5.32 o 
   7   4  11        1.64       -1.50      5.64 o 
   8   4  11        3.40        3.36     10.84 o 
 -16   5  11        4.05       12.17      8.59 o 
 -15   5  11        0.44       13.82      7.66 o 
 -14   5  11        1.42        2.92      4.86 o 
 -13   5  11        0.89        3.22      4.67 o 
 -12   5  11        9.23        6.50      4.60 o 
 -11   5  11        4.67        4.13      4.55 o 
 -10   5  11        7.14        6.37      3.87 o 
  -9   5  11      134.29      136.72      5.44 o 
  -8   5  11       44.06       59.01      3.95 o 
  -7   5  11       95.33       94.86      3.88 o 
  -6   5  11       60.98       65.40      5.99 o 
  -5   5  11        0.38        2.17      2.19 o 
  -4   5  11       15.21       24.67      2.90 o 
  -3   5  11       50.98       54.25      4.49 o 
  -2   5  11       85.27      114.71      7.07 o 
  -1   5  11        6.01        7.10      5.16 o 
   0   5  11       91.01      116.22      5.98 o 
   1   5  11       85.74       78.95      5.29 o 
   2   5  11        3.91        2.60      3.60 o 
   3   5  11        0.33        1.10      4.01 o 
   4   5  11       11.02        3.29      4.01 o 
   5   5  11        0.41        3.37      4.13 o 
   6   5  11        2.56        3.30      4.72 o 
   7   5  11        0.03        2.74      4.88 o 
   8   5  11        4.90        2.03      6.60 o 
 -16   6  11        0.03        3.22      6.02 o 
 -15   6  11        0.44       -4.78      6.09 o 
 -14   6  11        0.28       13.28      7.23 o 
 -13   6  11        7.70       13.21      7.10 o 
 -12   6  11       31.83       37.87      8.98 o 
 -11   6  11       12.43       16.89      3.35 o 
 -10   6  11       30.24       34.26      4.43 o 
  -9   6  11       13.42       18.13      3.46 o 
  -8   6  11        8.95        3.00      3.07 o 
  -7   6  11       32.83       37.33      3.79 o 
  -6   6  11        0.40        2.27      2.67 o 
  -5   6  11        0.53        2.41      2.50 o 
  -4   6  11        2.41       -0.24      2.06 o 
  -3   6  11      122.95      113.44      3.03 o 
  -2   6  11       34.98       33.30      8.67 o 
  -1   6  11       16.10       17.63      5.38 o 
   0   6  11        0.10        2.39      4.12 o 
   1   6  11       32.61       15.98      4.94 o 
   2   6  11        5.81        3.93      4.54 o 
   3   6  11       25.55       15.67      5.24 o 
   4   6  11        6.24        8.42      7.45 o 
   5   6  11        6.42        1.68      5.01 o 
   6   6  11        0.07        4.17      5.15 o 
   7   6  11        6.28       10.39      6.29 o 
 -16   7  11        0.01       12.55      6.57 o 
 -15   7  11        2.72        3.72      5.80 o 
 -14   7  11        2.54        5.73      5.65 o 
 -13   7  11        2.00       17.68      5.61 o 
 -12   7  11        0.64       -0.06      4.38 o 
 -11   7  11       17.19       18.03      3.52 o 
 -10   7  11       10.23       11.17      4.17 o 
  -9   7  11        0.15        2.44      3.07 o 
  -8   7  11       12.16       12.10      3.37 o 
  -7   7  11        8.04        4.29      3.36 o 
  -6   7  11        5.86        6.98      2.89 o 
  -5   7  11       27.03       19.11      3.47 o 
  -4   7  11        0.13       -2.17      2.17 o 
  -3   7  11       60.55       70.16      3.60 o 
  -2   7  11        3.14        5.95      4.31 o 
  -1   7  11       16.19       16.32      5.35 o 
   0   7  11       16.89       19.41      7.99 o 
   1   7  11       16.93        2.13      4.29 o 
   2   7  11       42.36       41.94      8.61 o 
   3   7  11        6.39       11.56      4.75 o 
   4   7  11        3.80        5.88      5.17 o 
   5   7  11        0.23       -1.40      4.88 o 
   6   7  11       15.67       -0.01      4.62 o 
   7   7  11        0.30        4.73      7.02 o 
 -15   8  11        2.14       10.76      6.24 o 
 -14   8  11        8.92       13.32      6.16 o 
 -13   8  11       14.36       11.92      6.64 o 
 -12   8  11        2.87        1.35      2.97 o 
 -11   8  11        0.43        6.00      3.50 o 
 -10   8  11        1.17       -0.41      4.35 o 
  -9   8  11       19.63       19.75      4.16 o 
  -8   8  11       39.13       44.79      5.50 o 
  -7   8  11       49.03       39.44      4.49 o 
  -6   8  11        8.61       14.63      4.01 o 
  -5   8  11       11.78       17.94      4.40 o 
  -4   8  11       17.34       20.87      2.91 o 
  -3   8  11        0.17       -0.95      1.78 o 
  -2   8  11        1.00        0.88      1.14 o 
  -1   8  11        1.08       -0.97      4.39 o 
   0   8  11       17.41       10.88      5.49 o 
   1   8  11       12.57        5.66      6.82 o 
   2   8  11        1.61        9.59      5.66 o 
   3   8  11        8.78        5.38      4.91 o 
   4   8  11        0.00       -5.04      5.04 o 
   5   8  11        1.22       -0.99      5.69 o 
   6   8  11        2.65        1.45      5.80 o 
 -14   9  11        0.00        9.74      7.26 o 
 -13   9  11        9.06       16.01      7.06 o 
 -12   9  11        4.98        4.09      7.43 o 
 -11   9  11        0.01        1.65      4.01 o 
 -10   9  11        1.53        7.87      6.57 o 
  -9   9  11        4.90        6.24      5.21 o 
  -8   9  11        0.51        5.80      4.41 o 
  -7   9  11        2.29        5.13      3.96 o 
  -6   9  11       12.15        8.98      4.18 o 
  -5   9  11        0.23        1.31      4.47 o 
  -4   9  11       45.11       45.79      8.02 o 
  -3   9  11        0.99        3.79      2.83 o 
  -2   9  11       36.83       43.98      6.06 o 
  -1   9  11        0.73        1.61      4.78 o 
   0   9  11       11.94        3.07      5.37 o 
   1   9  11        0.04       -2.55      6.23 o 
   2   9  11        7.73       10.13      5.41 o 
   3   9  11        2.75        8.64      6.07 o 
   4   9  11        0.45       -0.23      5.25 o 
   5   9  11        5.99       13.84      6.62 o 
   6   9  11        0.03       12.76      6.70 o 
 -14  10  11        0.04       11.40     10.92 o 
 -13  10  11        0.22       -2.67     13.22 o 
 -12  10  11        0.07       24.96      8.67 o 
 -11  10  11        1.79        4.52      4.24 o 
 -10  10  11        1.05        2.77      4.53 o 
  -9  10  11        0.11        5.93      4.84 o 
  -8  10  11        9.15        8.34      6.16 o 
  -7  10  11        0.00        6.59      7.33 o 
  -6  10  11        1.94        5.63      4.14 o 
  -5  10  11       10.50        9.70      5.12 o 
  -4  10  11        0.09        4.08      3.70 o 
  -3  10  11       49.75       44.36      9.18 o 
  -2  10  11        1.20        1.12      3.63 o 
  -1  10  11       26.52       22.57      7.30 o 
   0  10  11        1.01        1.49      6.77 o 
   1  10  11        1.48        7.41      7.89 o 
   2  10  11       14.86       23.81      8.59 o 
   3  10  11        0.00        1.42      5.92 o 
   4  10  11        0.50        8.39      6.04 o 
   5  10  11        0.02        1.57      5.72 o 
 -13  11  11        0.64       -9.64      9.64 o 
 -12  11  11        0.34        3.07      9.21 o 
 -11  11  11        0.80        7.81      4.76 o 
 -10  11  11        0.31       -1.65      4.77 o 
  -9  11  11        0.00       -5.17      5.17 o 
  -8  11  11        0.35        4.05      5.96 o 
  -7  11  11        0.54        2.96      4.70 o 
  -6  11  11       10.39       10.31      4.74 o 
  -5  11  11        3.56       10.75      6.03 o 
  -4  11  11        0.04       -1.18      3.64 o 
  -3  11  11        0.64       -0.59      3.22 o 
  -2  11  11        4.41       -0.94      3.80 o 
  -1  11  11        2.82        6.01      6.62 o 
   0  11  11        5.86        7.12      5.99 o 
   1  11  11        2.43       13.52      7.56 o 
   2  11  11        3.08        1.70      6.27 o 
   3  11  11        0.35        8.81      6.40 o 
   4  11  11        0.27        7.68      6.39 o 
 -12  12  11        0.34        5.61     11.89 o 
 -11  12  11        0.37       10.96     13.43 o 
 -10  12  11        2.19        8.57      7.14 o 
  -9  12  11        0.02        4.83      5.38 o 
  -8  12  11        0.31        8.04      5.61 o 
  -7  12  11        0.23        0.93      4.75 o 
  -6  12  11        0.01       -3.23      5.50 o 
  -5  12  11        6.20        7.64      6.98 o 
  -4  12  11        1.13       13.63      4.72 o 
  -3  12  11        3.74        9.36      5.90 o 
  -2  12  11        0.15        1.33      3.34 o 
  -1  12  11       11.78       24.62      6.98 o 
   0  12  11        1.85        7.15      6.36 o 
   1  12  11        0.02        2.30      6.24 o 
   2  12  11        0.01       -0.13      8.09 o 
   3  12  11        3.91       13.47      7.60 o 
 -10  13  11        0.24        3.64      5.80 o 
  -9  13  11        1.77       -1.73      7.43 o 
  -8  13  11        0.06       -1.63      5.57 o 
  -7  13  11        0.14        9.69      6.79 o 
  -6  13  11        0.07        3.14      6.81 o 
  -5  13  11        0.16        8.65      5.04 o 
  -4  13  11        0.01        8.23      5.62 o 
  -3  13  11        0.04        5.67      4.39 o 
  -2  13  11        3.55        4.16      6.91 o 
  -1  13  11        0.25        2.30      6.67 o 
   0  13  11       15.79       16.83      7.04 o 
   1  13  11        0.31        7.27     11.55 o 
   2  13  11        0.25        9.43      7.05 o 
  -8  14  11        0.03        2.50      5.95 o 
  -7  14  11        0.01        1.47      6.05 o 
  -6  14  11        2.46        8.66      6.09 o 
  -5  14  11        0.02        5.88      8.18 o 
  -4  14  11        0.18        4.92      4.03 o 
  -3  14  11        0.36        1.41      6.76 o 
  -2  14  11        0.76        3.54      8.52 o 
  -1  14  11        7.95       23.51      9.63 o 
   0  14  11        0.00       13.14      9.29 o 
 -16   0  12        1.52        1.92     10.81 o 
 -14   0  12       13.13       14.52      7.96 o 
 -12   0  12        5.03        3.78      6.14 o 
 -10   0  12      140.54      140.27     10.04 o 
  -8   0  12      162.54      194.59     14.47 o 
  -6   0  12       66.27       98.50     13.47 o 
  -4   0  12      205.67      197.76     10.78 o 
  -2   0  12      162.27      166.12      3.71 o 
   0   0  12       74.28       78.37     13.94 o 
   2   0  12       54.45       55.96      9.17 o 
   4   0  12       37.18       55.82      9.56 o 
   6   0  12        0.00        9.77     18.64 o 
 -17   1  12        1.67        9.08      7.29 o 
 -16   1  12        1.15        5.76      6.54 o 
 -15   1  12        3.66       -1.20      8.76 o 
 -14   1  12        0.01       -0.08      2.60 o 
 -13   1  12        6.44       -1.90      3.66 o 
 -12   1  12        1.62        0.56      3.05 o 
 -11   1  12        0.11        1.10      3.28 o 
 -10   1  12       43.40       60.27      5.49 o 
  -9   1  12        3.39       -0.44      3.47 o 
  -8   1  12        8.91        6.50      3.73 o 
  -7   1  12       57.76       63.71      4.08 o 
  -6   1  12        2.37        2.28      2.99 o 
  -5   1  12       84.21       89.84      3.60 o 
  -4   1  12        5.05        2.61      2.02 o 
  -3   1  12      339.30      353.09      4.78 o 
  -2   1  12        1.40       -2.10      2.10 o 
  -1   1  12        1.19        2.86      2.64 o 
   0   1  12       15.86       31.27      3.08 o 
   1   1  12        3.84        7.25      2.49 o 
   2   1  12        2.85        1.85      1.35 o 
   3   1  12        4.80        2.37      2.04 o 
   4   1  12        1.50        5.90      8.24 o 
   5   1  12        4.05       -0.85     10.46 o 
   6   1  12        3.84       26.76      8.88 o 
   7   1  12        0.16       19.62     10.71 o 
 -17   2  12        0.17        4.61     23.84 o 
 -16   2  12        0.32        6.10      8.80 o 
 -15   2  12        0.11        7.72      5.16 o 
 -14   2  12        0.37        5.97      5.18 o 
 -13   2  12       11.65       10.31      4.37 o 
 -12   2  12        7.33        4.63      3.34 o 
 -11   2  12       53.65       39.38      7.09 o 
 -10   2  12       21.99       24.87      3.67 o 
  -9   2  12        2.81       10.54      3.00 o 
  -8   2  12       15.76       13.41      2.66 o 
  -7   2  12       11.45       16.43      2.95 o 
  -6   2  12       24.24       17.57      2.65 o 
  -5   2  12      101.53      100.31      3.05 o 
  -4   2  12       38.24       61.04      2.63 o 
  -3   2  12       18.95       27.49      1.86 o 
  -2   2  12        0.32        0.32      2.61 o 
  -1   2  12       48.77       43.05      3.08 o 
   0   2  12       96.83      129.46      4.18 o 
   1   2  12       75.43       80.86      3.49 o 
   2   2  12       14.11       14.00      3.72 o 
   3   2  12        3.98        1.78      2.54 o 
   4   2  12        1.10        4.79      4.80 o 
   5   2  12        3.92        1.60      6.13 o 
   6   2  12        0.14        7.29      6.69 o 
   7   2  12        0.06      -11.06     11.06 o 
 -17   3  12        1.19       10.25     13.31 o 
 -16   3  12        0.18       18.40      9.28 o 
 -15   3  12        0.02        8.04      6.29 o 
 -14   3  12        0.01        4.99      7.02 o 
 -13   3  12        0.08        8.65      6.22 o 
 -12   3  12        9.79        9.58      4.86 o 
 -11   3  12        6.93        9.64      4.63 o 
 -10   3  12       15.51       16.96      3.94 o 
  -9   3  12        1.71        0.25      2.59 o 
  -8   3  12       41.24       41.72      3.22 o 
  -7   3  12       71.76       86.41      3.60 o 
  -6   3  12        6.93       -0.72      2.52 o 
  -5   3  12        6.53        7.01      2.15 o 
  -4   3  12       59.05       67.12      2.65 o 
  -3   3  12        3.94        2.60      1.18 o 
  -2   3  12       73.77       80.47      6.31 o 
  -1   3  12       46.58       38.42      5.40 o 
   0   3  12       26.45       28.27      4.55 o 
   1   3  12       33.88       30.71      4.29 o 
   2   3  12       20.03       17.79      3.66 o 
   3   3  12        8.14        9.82      5.81 o 
   4   3  12       17.85       13.49      3.85 o 
   5   3  12        7.74        2.83      4.15 o 
   6   3  12        0.20       13.14     10.56 o 
   7   3  12        1.06        2.64     24.01 o 
 -16   4  12        2.42       12.24     10.35 o 
 -15   4  12        0.52        0.76      5.73 o 
 -14   4  12        8.15        4.47      5.25 o 
 -13   4  12        4.99       10.12      5.49 o 
 -12   4  12        0.84        7.77      5.13 o 
 -11   4  12       15.50       11.47      4.12 o 
 -10   4  12       43.37       39.97      3.71 o 
  -9   4  12       59.20       48.42      3.87 o 
  -8   4  12      100.78      112.39      4.66 o 
  -7   4  12        6.79        0.98      2.75 o 
  -6   4  12       13.36       15.02      2.95 o 
  -5   4  12      107.59      110.98      6.04 o 
  -4   4  12       36.23       37.69      2.18 o 
  -3   4  12        0.04       -0.03      1.69 o 
  -2   4  12        0.00        3.25      3.57 o 
  -1   4  12        3.12        5.31      4.71 o 
   0   4  12        0.20       -0.54      3.58 o 
   1   4  12       14.39       11.69      6.45 o 
   2   4  12        9.21        7.31      3.55 o 
   3   4  12       29.31       21.44      4.83 o 
   4   4  12       15.78       12.05      8.11 o 
   5   4  12        0.19       -1.13      3.28 o 
   6   4  12        1.80       10.02     12.99 o 
   7   4  12        3.62       18.68     11.85 o 
 -16   5  12        0.82        7.78      8.35 o 
 -15   5  12        0.81       17.12      8.34 o 
 -14   5  12        0.01       12.86      7.07 o 
 -13   5  12       16.28       36.06     10.74 o 
 -12   5  12        6.69        6.65      4.60 o 
 -11   5  12        0.00       -4.03      4.03 o 
 -10   5  12        2.85       -0.47      3.46 o 
  -9   5  12       86.32       77.96      5.99 o 
  -8   5  12        0.01        1.05      3.03 o 
  -7   5  12       27.08       25.37      3.79 o 
  -6   5  12       96.66       94.90      5.30 o 
  -5   5  12        4.02        3.31      2.46 o 
  -4   5  12       92.98      112.84      3.21 o 
  -3   5  12       15.98       11.11      2.26 o 
  -2   5  12       10.71        7.01      4.76 o 
  -1   5  12        2.97       -0.71      4.01 o 
   0   5  12       18.60       10.84      4.09 o 
   1   5  12      155.36      159.68      6.41 o 
   2   5  12        5.62        4.37      3.83 o 
   3   5  12        7.55        2.73      4.39 o 
   4   5  12        0.02        1.18      3.85 o 
   5   5  12        1.90       -2.59      4.59 o 
   6   5  12        6.22       -2.58      6.24 o 
   7   5  12        0.96      -11.69     12.88 o 
 -16   6  12        0.73       10.07      6.06 o 
 -15   6  12        0.12        0.94      6.73 o 
 -14   6  12        0.72        0.17      7.52 o 
 -13   6  12        0.79        2.57      5.04 o 
 -12   6  12        3.24       10.61      6.25 o 
 -11   6  12        0.01        1.54      3.36 o 
 -10   6  12        0.52        5.46      3.94 o 
  -9   6  12        2.72        7.92      3.84 o 
  -8   6  12        0.03        0.30      3.24 o 
  -7   6  12       10.92        7.64      2.97 o 
  -6   6  12        3.54        3.03      2.58 o 
  -5   6  12        5.72        6.62      2.45 o 
  -4   6  12       26.06       31.44      3.24 o 
  -3   6  12       22.11       24.78      5.08 o 
  -2   6  12       54.81       69.95      7.44 o 
  -1   6  12        0.53       -0.90      4.65 o 
   0   6  12       83.93       48.48     31.12 o 
   1   6  12        4.93        4.46      4.37 o 
   2   6  12       25.20       30.30      7.54 o 
   3   6  12        2.38        2.48      4.20 o 
   4   6  12        9.95        5.09      4.67 o 
   5   6  12        4.26        3.00      4.57 o 
   6   6  12        0.11        4.26      6.27 o 
 -15   7  12        0.01        1.92      6.16 o 
 -14   7  12        0.03        1.10      4.81 o 
 -13   7  12        2.22       24.06      6.61 o 
 -12   7  12        0.00       -4.23      4.74 o 
 -11   7  12        0.00        1.81      3.36 o 
 -10   7  12        0.47       -1.12      3.63 o 
  -9   7  12        5.48        4.16      3.83 o 
  -8   7  12       21.07       24.56      4.04 o 
  -7   7  12        1.11        3.00      3.10 o 
  -6   7  12        1.56        7.87      2.85 o 
  -5   7  12        0.10        0.70      2.56 o 
  -4   7  12       13.45       15.54      2.47 o 
  -3   7  12       39.38       32.58      5.50 o 
  -2   7  12        3.14        5.90      5.23 o 
  -1   7  12        1.57        6.62      5.47 o 
   0   7  12        6.55       -4.77      5.04 o 
   1   7  12        9.35        8.75      5.42 o 
   2   7  12        0.01        1.27      4.90 o 
   3   7  12        0.01        2.40      4.53 o 
   4   7  12        0.01        2.64      4.69 o 
   5   7  12        0.08       -3.19      5.17 o 
   6   7  12        0.08        5.95      7.24 o 
 -15   8  12        5.15        5.78      6.64 o 
 -14   8  12        2.11        3.66      5.48 o 
 -13   8  12        1.27        7.33      5.43 o 
 -12   8  12        3.32       10.59      4.55 o 
 -11   8  12        3.85        3.41      3.46 o 
 -10   8  12        0.59        0.44      3.90 o 
  -9   8  12        0.06        3.60      3.61 o 
  -8   8  12        0.45        0.08      3.17 o 
  -7   8  12        2.92        1.34      4.33 o 
  -6   8  12       17.84       27.61      3.88 o 
  -5   8  12        0.40        2.15      2.76 o 
  -4   8  12        1.17        1.71      2.50 o 
  -3   8  12        2.58        0.66      1.45 o 
  -2   8  12        1.84        6.64      7.41 o 
  -1   8  12        6.22        2.48      5.77 o 
   0   8  12        2.42        7.93      5.29 o 
   1   8  12        0.57        1.98      4.99 o 
   2   8  12        0.63        4.26      4.89 o 
   3   8  12        2.06        6.37      5.69 o 
   4   8  12        0.50       -0.06      5.70 o 
   5   8  12        1.04        3.40      5.33 o 
 -14   9  12        3.94       14.77      8.22 o 
 -13   9  12        0.17        9.09      7.45 o 
 -12   9  12        0.15        2.95      5.21 o 
 -11   9  12        0.14        5.77      4.81 o 
 -10   9  12        3.06        3.27      3.98 o 
  -9   9  12       17.21       17.01      4.08 o 
  -8   9  12        2.16        5.40      3.87 o 
  -7   9  12        0.69        0.84      4.44 o 
  -6   9  12       10.49       11.02      3.60 o 
  -5   9  12       13.82        8.81      3.09 o 
  -4   9  12        3.95        0.04      2.63 o 
  -3   9  12       12.63       10.40      3.88 o 
  -2   9  12        9.56        3.07      5.48 o 
  -1   9  12       21.89       10.52      5.81 o 
   0   9  12        0.42        3.76      5.38 o 
   1   9  12        0.33        3.90      5.21 o 
   2   9  12        0.26       -0.64      5.02 o 
   3   9  12        2.17        7.13      5.60 o 
   4   9  12        0.62        6.23      7.16 o 
 -13  10  12        0.06       13.23      6.60 o 
 -12  10  12        0.81        4.82      5.51 o 
 -11  10  12        0.02       -6.00      6.00 o 
 -10  10  12        0.02       -0.62      4.65 o 
  -9  10  12        5.39        9.11      7.28 o 
  -8  10  12        0.01       -1.37      4.19 o 
  -7  10  12        0.17        2.50      4.24 o 
  -6  10  12       14.70        4.75      7.02 o 
  -5  10  12        0.52       -0.27      3.58 o 
  -4  10  12        0.30       -1.28      2.68 o 
  -3  10  12        0.07        1.63      1.97 o 
  -2  10  12        0.11        6.15      5.58 o 
  -1  10  12        9.39        6.90      5.70 o 
   0  10  12        3.21       17.54     10.46 o 
   1  10  12        0.12        1.94      5.48 o 
   2  10  12        3.46        0.77      5.79 o 
   3  10  12        0.32        2.39      5.70 o 
   4  10  12        0.47        5.38      6.18 o 
 -12  11  12        1.92        0.32      8.58 o 
 -11  11  12        1.48       16.03      8.83 o 
 -10  11  12        0.69       12.14      7.46 o 
  -9  11  12        0.55        8.34      5.09 o 
  -8  11  12        0.53        6.15      5.56 o 
  -7  11  12        4.37        9.64      5.40 o 
  -6  11  12        0.05        4.11      4.72 o 
  -5  11  12        0.00        4.00      4.13 o 
  -4  11  12        5.28       13.29      4.21 o 
  -3  11  12        5.07        6.69      7.06 o 
  -2  11  12        9.00       14.72      6.34 o 
  -1  11  12        0.88        3.83      5.77 o 
   0  11  12        0.56        2.59      5.71 o 
   1  11  12        1.56       -0.09      5.79 o 
   2  11  12        0.18       -0.69      5.69 o 
   3  11  12        0.06       -1.27      6.03 o 
 -11  12  12        1.66       12.40     17.89 o 
 -10  12  12        0.22        7.29      5.74 o 
  -9  12  12        0.20        7.92      7.01 o 
  -8  12  12        0.10       -3.78      5.86 o 
  -7  12  12        4.16       12.65      9.98 o 
  -6  12  12        0.82        6.09      4.78 o 
  -5  12  12        2.96        2.28      5.37 o 
  -4  12  12        6.65       10.20      4.26 o 
  -3  12  12        0.33        0.98      5.86 o 
  -2  12  12        0.22       -7.06      7.06 o 
  -1  12  12        0.35        9.55      7.83 o 
   0  12  12        1.75        2.30      6.00 o 
   1  12  12        0.00       -2.24      5.94 o 
  -9  13  12        0.69       11.95      7.52 o 
  -8  13  12        0.00        7.05      7.41 o 
  -7  13  12        0.54       16.13      5.63 o 
  -6  13  12        1.75       -0.45      5.57 o 
  -5  13  12        1.81        8.42      6.69 o 
  -4  13  12        0.01       10.74     13.36 o 
  -3  13  12        0.00       19.31     10.35 o 
  -2  13  12        0.01        7.08      7.81 o 
  -1  13  12        5.46       14.45      7.62 o 
   0  13  12        3.03       -0.82      7.63 o 
  -6  14  12        0.10       10.00      6.08 o 
  -5  14  12        0.39       -2.44      8.40 o 
  -4  14  12        0.00       12.34     10.32 o 
 -15   0  13        2.52        6.63      8.61 o 
 -13   0  13        2.39        2.81      6.82 o 
 -11   0  13       28.27       20.21      5.93 o 
  -9   0  13        0.77        9.14      6.38 o 
  -7   0  13       91.85      100.57      8.68 o 
  -5   0  13       34.67       36.64      4.45 o 
  -3   0  13       40.92       56.02      5.01 o 
  -1   0  13       52.16       53.88      3.93 o 
   1   0  13       21.94       28.05      8.88 o 
   3   0  13       13.12       28.38     11.18 o 
   5   0  13        1.51       -9.72     12.35 o 
 -16   1  13        2.24        4.92      6.57 o 
 -15   1  13        0.04        7.03     11.47 o 
 -14   1  13        0.11        3.56      3.54 o 
 -13   1  13        5.71        4.14      3.42 o 
 -12   1  13       33.61       19.77      8.63 o 
 -11   1  13       62.63       72.41      5.94 o 
 -10   1  13        2.43        1.16      3.78 o 
  -9   1  13       28.24       32.12      4.60 o 
  -8   1  13        7.34        8.07      3.86 o 
  -7   1  13       51.71       54.88      4.28 o 
  -6   1  13       44.98       34.36      3.34 o 
  -5   1  13        3.40        0.25      2.49 o 
  -4   1  13       15.79       12.48      3.76 o 
  -3   1  13        0.02        1.42      1.43 o 
  -2   1  13       76.53       78.89      5.77 o 
  -1   1  13        8.95        4.65      2.38 o 
   0   1  13        2.31        5.80      5.54 o 
   1   1  13       22.29       35.17      6.45 o 
   2   1  13        0.48       -1.61      5.27 o 
   3   1  13       26.24       35.73      7.68 o 
   4   1  13        2.05       11.26      8.07 o 
   5   1  13        0.39        8.78      9.08 o 
   6   1  13        0.85       10.50      8.94 o 
 -16   2  13        0.75       10.10      8.95 o 
 -15   2  13        0.00        2.65      5.80 o 
 -14   2  13        0.91        3.60      8.45 o 
 -13   2  13        6.73        6.71      4.47 o 
 -12   2  13        2.82       -0.21      3.56 o 
 -11   2  13        1.98        2.46      4.07 o 
 -10   2  13        2.81        1.64      3.70 o 
  -9   2  13        2.59        4.37      3.59 o 
  -8   2  13       13.51        9.96      2.81 o 
  -7   2  13        7.96        5.11      2.68 o 
  -6   2  13       12.39       22.88      2.60 o 
  -5   2  13        9.27        8.25      2.51 o 
  -4   2  13       19.27        7.23      2.75 o 
  -3   2  13       20.76       21.89      1.69 o 
  -2   2  13        1.10        5.64      4.15 o 
  -1   2  13        3.33        3.50      2.45 o 
   0   2  13        0.20        1.11      2.56 o 
   1   2  13       21.14       23.46      3.68 o 
   2   2  13       28.72       33.08      5.13 o 
   3   2  13        0.84       11.27      8.31 o 
   4   2  13        5.09        4.64      6.76 o 
   5   2  13        1.85       -2.96     13.13 o 
   6   2  13        1.30        2.55     17.10 o 
 -16   3  13        0.13        2.08      7.40 o 
 -15   3  13        1.44        9.15      7.84 o 
 -14   3  13        0.49       -3.63      4.66 o 
 -13   3  13        4.99        0.32      4.62 o 
 -12   3  13       13.64       19.94      6.16 o 
 -11   3  13        4.09        6.12      5.34 o 
 -10   3  13       20.51       25.38      4.77 o 
  -9   3  13        0.24       -1.42      2.69 o 
  -8   3  13        0.97        0.86      2.82 o 
  -7   3  13       10.90       15.81      3.14 o 
  -6   3  13        0.20        1.51      2.18 o 
  -5   3  13       12.32        7.75      2.32 o 
  -4   3  13       15.67       13.34      4.79 o 
  -3   3  13        0.27        2.25      3.41 o 
  -2   3  13        0.02        0.46      3.64 o 
  -1   3  13       44.21       48.18      6.63 o 
   0   3  13        1.17        2.97      3.58 o 
   1   3  13        5.65        8.34      4.56 o 
   2   3  13        1.00       -4.48      6.81 o 
   3   3  13        8.04        8.47      3.23 o 
   4   3  13        2.45        9.35     28.04 o 
   5   3  13        1.12       -1.62      8.46 o 
   6   3  13        1.53        0.59      8.53 o 
 -16   4  13        0.38        9.10      9.16 o 
 -15   4  13        1.52        4.45      5.52 o 
 -14   4  13        8.45        8.58      6.18 o 
 -13   4  13        8.13       11.82      8.16 o 
 -12   4  13        3.73        1.19      4.89 o 
 -11   4  13        0.73        4.14      4.30 o 
 -10   4  13       20.42       11.82      3.80 o 
  -9   4  13       15.24       17.86      4.09 o 
  -8   4  13        3.15        3.49      3.10 o 
  -7   4  13       42.49       40.47      3.46 o 
  -6   4  13        0.07        0.13      2.29 o 
  -5   4  13       37.30       40.89      3.59 o 
  -4   4  13        9.33       14.32      1.96 o 
  -3   4  13        2.38        1.72      3.79 o 
  -2   4  13       26.76       17.62      4.52 o 
  -1   4  13        0.61        1.73      3.46 o 
   0   4  13       52.34       72.27     13.45 o 
   1   4  13        0.04       -1.45      3.29 o 
   2   4  13       17.68       12.07      4.50 o 
   3   4  13        0.64        1.71      3.81 o 
   4   4  13        1.54        9.44      5.78 o 
   5   4  13        0.05      -13.89     20.85 o 
   6   4  13        4.54        8.49     17.44 o 
 -15   5  13        0.02       -4.92      5.88 o 
 -14   5  13        0.18        5.29      5.79 o 
 -13   5  13        0.00        7.37      5.20 o 
 -12   5  13        0.00        5.32      4.38 o 
 -11   5  13        3.30        1.24      4.42 o 
 -10   5  13        1.52        2.77      3.88 o 
  -9   5  13      108.17      129.38      6.50 o 
  -8   5  13       32.12       37.31      4.13 o 
  -7   5  13        5.85        3.14      2.88 o 
  -6   5  13        4.58        1.95      2.45 o 
  -5   5  13       10.29       15.38      2.44 o 
  -4   5  13        4.59        4.09      1.63 o 
  -3   5  13        4.27        4.16      4.10 o 
  -2   5  13        0.48        1.85      4.49 o 
  -1   5  13       17.52       14.02      4.91 o 
   0   5  13        0.59        2.25      3.83 o 
   1   5  13        7.10        4.60      4.50 o 
   2   5  13        1.96        4.22      3.80 o 
   3   5  13        3.80        4.64      4.78 o 
   4   5  13        6.15       15.73     10.76 o 
   5   5  13        2.72       15.73      9.92 o 
 -15   6  13        0.00        2.44      6.55 o 
 -14   6  13        2.52       10.54      8.51 o 
 -13   6  13        6.17       19.70      8.32 o 
 -12   6  13        3.57        2.81      4.53 o 
 -11   6  13        2.16        4.83      3.97 o 
 -10   6  13        7.51        4.29      3.66 o 
  -9   6  13        4.76        4.88      3.47 o 
  -8   6  13       10.50       10.94      3.78 o 
  -7   6  13        0.23        2.99      2.80 o 
  -6   6  13        8.65        9.19      3.79 o 
  -5   6  13        7.21        7.02      2.37 o 
  -4   6  13        0.08        0.91      1.41 o 
  -3   6  13        8.99        8.53      4.59 o 
  -2   6  13        1.67        4.21      4.32 o 
  -1   6  13        3.90        5.93      4.35 o 
   0   6  13       11.38       12.26      5.23 o 
   1   6  13        9.19       -0.18      4.59 o 
   2   6  13       12.91       13.39      7.37 o 
   3   6  13        6.95        6.70      4.78 o 
   4   6  13        8.41        7.76      4.73 o 
   5   6  13       10.70       18.78     14.83 o 
 -15   7  13        0.00        1.35      6.11 o 
 -14   7  13        1.19        6.85      6.10 o 
 -13   7  13       10.74       14.43      8.45 o 
 -12   7  13        0.51       -3.79      3.79 o 
 -11   7  13        8.24        8.84      4.30 o 
 -10   7  13        1.16        4.34      3.52 o 
  -9   7  13        8.98        5.07      3.47 o 
  -8   7  13        1.63        3.22      3.27 o 
  -7   7  13        4.90        5.23      3.21 o 
  -6   7  13        0.08       -0.76      2.99 o 
  -5   7  13       29.41       27.84      3.73 o 
  -4   7  13        0.02       -1.92      1.92 o 
  -3   7  13       11.28        3.91      5.58 o 
  -2   7  13        6.20        9.17      5.82 o 
  -1   7  13        0.19        3.11      5.23 o 
   0   7  13       22.45       25.73      8.43 o 
   1   7  13       23.15       25.52     12.72 o 
   2   7  13        0.00        3.82      5.24 o 
   3   7  13        0.44        2.55      5.70 o 
   4   7  13       11.95        8.14      6.57 o 
 -14   8  13        1.13        5.06      6.09 o 
 -13   8  13        0.01        5.43      6.05 o 
 -12   8  13       10.10       14.54      4.21 o 
 -11   8  13        2.09        8.78      4.33 o 
 -10   8  13        0.94        5.13      3.82 o 
  -9   8  13        0.10       -1.99      4.20 o 
  -8   8  13        0.35       -3.23      4.73 o 
  -7   8  13        3.78        1.04      3.11 o 
  -6   8  13        6.04        1.86      3.29 o 
  -5   8  13        0.62       -0.79      3.30 o 
  -4   8  13        0.18        3.71      2.37 o 
  -3   8  13        3.85        4.14      5.54 o 
  -2   8  13        6.87        8.18      5.16 o 
  -1   8  13       12.77        6.99      5.86 o 
   0   8  13        0.10        6.39      5.67 o 
   1   8  13        2.05        2.86      4.91 o 
   2   8  13        4.69        2.59      5.62 o 
   3   8  13        0.06        4.98      5.21 o 
   4   8  13       11.01       13.96      9.52 o 
 -13   9  13        0.21       -4.56      5.63 o 
 -12   9  13        0.47        5.25      5.47 o 
 -11   9  13        2.13        8.29      5.53 o 
 -10   9  13        0.03        3.37      4.47 o 
  -9   9  13        0.57        2.33      4.06 o 
  -8   9  13        0.62        2.83      6.05 o 
  -7   9  13        0.66       -0.55      3.60 o 
  -6   9  13        4.38        4.84      4.03 o 
  -5   9  13        7.48        9.82      3.86 o 
  -4   9  13        2.47        2.78      1.87 o 
  -3   9  13       10.43        4.24      5.84 o 
  -2   9  13        0.47        5.69      5.98 o 
  -1   9  13        4.06        4.19      5.32 o 
   0   9  13        0.06        0.15      5.38 o 
   1   9  13        1.11       10.97      6.72 o 
   2   9  13        1.07       -0.02      5.44 o 
   3   9  13        2.61       10.43      6.89 o 
 -12  10  13        0.02        7.76      6.76 o 
 -11  10  13        2.62       16.31      5.13 o 
 -10  10  13        1.26        4.61      4.51 o 
  -9  10  13        0.08        1.24      5.46 o 
  -8  10  13        2.72       11.12      4.69 o 
  -7  10  13        0.35       -2.37      4.16 o 
  -6  10  13        3.08        8.84      4.31 o 
  -5  10  13       22.45       22.93      9.68 o 
  -4  10  13        7.56       12.73      6.67 o 
  -3  10  13       15.19       29.98     14.09 o 
  -2  10  13        1.48       -5.30      7.11 o 
  -1  10  13        3.30        9.40      6.58 o 
   0  10  13        0.04        3.33      6.18 o 
   1  10  13        0.75        6.91      7.09 o 
   2  10  13        0.00       -2.45      5.81 o 
 -11  11  13        0.04        5.29      6.67 o 
 -10  11  13        0.29        1.77      5.61 o 
  -9  11  13        0.00        1.73      4.28 o 
  -8  11  13        9.36       11.87      4.62 o 
  -7  11  13        1.02        4.02      4.84 o 
  -6  11  13        1.07        8.36      4.13 o 
  -5  11  13        5.45       21.15      7.15 o 
  -4  11  13        0.39        4.47      9.35 o 
  -3  11  13        0.68        3.72      5.86 o 
  -2  11  13        4.08       16.87      6.61 o 
  -1  11  13        0.63       -7.01      7.01 o 
   0  11  13        0.14        7.36      7.47 o 
   1  11  13        0.00        9.01      7.10 o 
 -10  12  13        1.37        1.43      8.35 o 
  -9  12  13        1.74       -0.21      4.92 o 
  -8  12  13        0.04        5.10      5.12 o 
  -7  12  13        2.72        6.30      5.05 o 
  -6  12  13        1.25        4.01      5.74 o 
  -5  12  13        0.58       -1.05      6.61 o 
  -4  12  13        0.47        3.69      7.30 o 
  -3  12  13        6.06       19.30     11.78 o 
  -2  12  13        0.16        9.20      6.65 o 
  -1  12  13        1.13       17.69      7.44 o 
  -7  13  13        0.07       -4.40     10.17 o 
  -6  13  13        3.69       12.17      9.39 o 
  -5  13  13        0.35       -0.55     10.63 o 
  -4  13  13        0.00        2.41      7.16 o 
 -16   0  14        0.12       16.73     12.81 o 
 -14   0  14        1.00       -0.48      4.48 o 
 -12   0  14       25.35        5.72      7.51 o 
 -10   0  14       27.48       29.50      6.56 o 
  -8   0  14       15.96       12.40      8.44 o 
  -6   0  14       47.84       48.13      6.12 o 
  -4   0  14       65.25       51.07      4.94 o 
  -2   0  14        7.62        6.01      4.58 o 
   0   0  14        5.11        5.42      8.39 o 
   2   0  14       40.48       49.67     27.82 o 
   4   0  14        0.00        4.49     12.43 o 
 -16   1  14        1.28        0.67      7.34 o 
 -15   1  14        0.05       14.23      8.68 o 
 -14   1  14        3.84        1.39      3.42 o 
 -13   1  14        0.01        1.56      5.26 o 
 -12   1  14        0.92        1.58      3.62 o 
 -11   1  14        7.13        5.96      3.72 o 
 -10   1  14        4.31        5.64      3.95 o 
  -9   1  14        5.50       13.95      4.50 o 
  -8   1  14        4.55        3.32      3.64 o 
  -7   1  14        0.88        2.11      3.09 o 
  -6   1  14       38.35       33.22      3.99 o 
  -5   1  14       67.84       82.95      4.35 o 
  -4   1  14       11.08        1.67      1.91 o 
  -3   1  14       11.00        3.53      1.84 o 
  -2   1  14        1.27        0.32      2.95 o 
  -1   1  14       58.99       62.07     10.87 o 
   0   1  14       10.90        7.16      3.36 o 
   1   1  14        0.32       -0.24      8.40 o 
   2   1  14        0.48        1.91      8.02 o 
   3   1  14        3.63       13.27      8.37 o 
   4   1  14        0.23        0.22      7.61 o 
   5   1  14        0.11       10.60     11.29 o 
 -16   2  14        0.36        6.21      9.02 o 
 -15   2  14        1.98       -0.16      4.52 o 
 -14   2  14        2.95        0.90      5.47 o 
 -13   2  14        0.96        5.21      5.76 o 
 -12   2  14        5.43        3.16      3.82 o 
 -11   2  14        3.10        0.29      3.92 o 
 -10   2  14        0.06        0.42      3.61 o 
  -9   2  14        2.04        3.60      3.27 o 
  -8   2  14        0.66        3.80      2.64 o 
  -7   2  14        4.54        9.13      2.88 o 
  -6   2  14       13.24        9.97      2.90 o 
  -5   2  14        9.72        5.24      2.64 o 
  -4   2  14        9.36        1.78      2.36 o 
  -3   2  14        2.88        5.70      3.58 o 
  -2   2  14       17.94        8.15      3.88 o 
  -1   2  14        0.47       -1.72      2.34 o 
   0   2  14        9.86       -0.77      3.00 o 
   1   2  14        0.23        0.22      2.36 o 
   2   2  14        0.14       20.00      8.41 o 
   3   2  14        0.26        2.50      6.99 o 
   4   2  14        0.12       11.91      9.99 o 
   5   2  14        0.25        9.42     12.14 o 
 -15   3  14        3.59       -2.38      6.90 o 
 -14   3  14        1.20        4.30      5.86 o 
 -13   3  14        4.15        4.77      4.87 o 
 -12   3  14        0.09        8.10      5.17 o 
 -11   3  14        0.75        1.31      4.58 o 
 -10   3  14        0.22       -2.13      4.33 o 
  -9   3  14        0.48        2.60      2.98 o 
  -8   3  14        3.68        1.61      2.87 o 
  -7   3  14        3.75        2.84      2.55 o 
  -6   3  14       12.54       17.93      3.35 o 
  -5   3  14        1.25        0.84      2.45 o 
  -4   3  14       62.02       65.87      4.45 o 
  -3   3  14        1.80        3.67      5.19 o 
  -2   3  14        0.45        0.41      3.56 o 
  -1   3  14       30.34       20.24     12.92 o 
   0   3  14        0.90        2.72      2.90 o 
   1   3  14        0.15        5.76      4.77 o 
   2   3  14        3.32        9.16      9.05 o 
   3   3  14        1.44       13.25      9.60 o 
   4   3  14        0.05       -4.46      9.33 o 
 -15   4  14        0.87        0.19      6.84 o 
 -14   4  14        1.70        5.68      6.20 o 
 -13   4  14        0.48        6.57      5.83 o 
 -12   4  14        1.64        8.21      5.93 o 
 -11   4  14        4.02        6.32      4.50 o 
 -10   4  14       33.80       30.58      3.97 o 
  -9   4  14        6.28       10.76      4.34 o 
  -8   4  14        0.58        2.10      3.05 o 
  -7   4  14       20.15       19.57      3.11 o 
  -6   4  14       27.64       21.18      4.76 o 
  -5   4  14        0.77        0.22      1.79 o 
  -4   4  14        6.69        1.93      1.24 o 
  -3   4  14        7.58        9.21      4.97 o 
  -2   4  14        0.01        2.56      5.51 o 
  -1   4  14        0.97        2.30      3.56 o 
   0   4  14        1.54        2.28      4.06 o 
   1   4  14       11.65       13.73      7.88 o 
   2   4  14        0.19       -4.39      6.69 o 
   3   4  14        0.01        6.58     14.01 o 
   4   4  14        0.54        3.52     10.00 o 
 -15   5  14        2.97        1.60      5.92 o 
 -14   5  14        0.75        3.21      6.06 o 
 -13   5  14        6.10       18.52      7.21 o 
 -12   5  14        0.47        2.90      5.43 o 
 -11   5  14        0.64        8.25      5.51 o 
 -10   5  14        0.26        4.50      3.53 o 
  -9   5  14       15.94       11.77      3.73 o 
  -8   5  14       27.26       30.20      4.01 o 
  -7   5  14        0.57        5.01      2.98 o 
  -6   5  14       39.45       32.76      4.04 o 
  -5   5  14        7.20        6.25      2.17 o 
  -4   5  14        2.07       -0.50      4.01 o 
  -3   5  14        0.68        0.79      4.06 o 
  -2   5  14        7.58       10.12      5.90 o 
  -1   5  14       40.93       29.47     13.83 o 
   0   5  14        1.74        4.25      4.61 o 
   1   5  14        7.67        7.82      4.12 o 
   2   5  14        0.48        3.34      4.37 o 
   3   5  14        1.63        2.28     10.47 o 
   4   5  14        0.82      -10.38     10.38 o 
 -14   6  14        1.61       13.74      6.42 o 
 -13   6  14        1.95       12.30      5.32 o 
 -12   6  14        1.09        8.94      6.10 o 
 -11   6  14        4.09        6.74      3.78 o 
 -10   6  14        1.74        2.45      3.75 o 
  -9   6  14       10.77       18.62      3.79 o 
  -8   6  14        0.00       -0.15      3.46 o 
  -7   6  14        5.23        1.96      3.00 o 
  -6   6  14        1.90       -0.98      2.77 o 
  -5   6  14        0.04       -0.55      2.58 o 
  -4   6  14        8.40       11.42      6.11 o 
  -3   6  14        1.37       -4.72      6.06 o 
  -2   6  14        4.58        8.35      4.91 o 
  -1   6  14        1.29       -1.86      4.29 o 
   0   6  14       19.36       17.93     10.06 o 
   1   6  14        0.60       -2.60      4.86 o 
   2   6  14        0.10        0.06      4.28 o 
   3   6  14        0.51        3.45      5.27 o 
 -14   7  14        0.17       12.48      6.49 o 
 -13   7  14        0.57        8.80      6.09 o 
 -12   7  14        1.93        7.76      4.27 o 
 -11   7  14        0.19       -0.11      4.38 o 
 -10   7  14        1.14        1.30      4.46 o 
  -9   7  14        0.03        0.63      4.85 o 
  -8   7  14        3.35       13.85      3.96 o 
  -7   7  14        6.53       11.12      3.26 o 
  -6   7  14        1.52        2.39      3.44 o 
  -5   7  14        2.71       -1.13      2.14 o 
  -4   7  14        5.52        8.27      5.05 o 
  -3   7  14        1.80       -0.43      5.01 o 
  -2   7  14        0.99        0.39      4.99 o 
  -1   7  14        0.12        6.30      6.30 o 
   0   7  14        0.25        2.34      5.24 o 
   1   7  14        0.25        6.84      5.63 o 
   2   7  14        0.30        8.48      8.60 o 
   3   7  14        0.17        0.80      4.51 o 
 -13   8  14        1.02        8.63      5.69 o 
 -12   8  14        0.35        7.75      4.34 o 
 -11   8  14        3.30        8.61      5.23 o 
 -10   8  14        0.00        8.77      6.29 o 
  -9   8  14        0.86       -1.05      4.28 o 
  -8   8  14        2.96        2.45      3.81 o 
  -7   8  14        2.93        5.45      4.72 o 
  -6   8  14        1.07        7.70      3.26 o 
  -5   8  14        0.72        5.36      5.29 o 
  -4   8  14        6.58       12.61      6.92 o 
  -3   8  14        0.31        1.24      5.98 o 
  -2   8  14        0.64        5.50      7.41 o 
  -1   8  14        0.00        4.61      5.42 o 
   0   8  14        1.54        2.11      5.30 o 
   1   8  14        1.37        4.39      5.46 o 
   2   8  14        0.26        2.72      6.16 o 
 -12   9  14        1.60       18.28      9.42 o 
 -11   9  14        0.02        6.01      4.71 o 
 -10   9  14        1.64        0.11      5.02 o 
  -9   9  14        4.57       15.18      6.31 o 
  -8   9  14        0.32        0.62      3.77 o 
  -7   9  14        0.22        3.01      3.76 o 
  -6   9  14        3.62        7.05      5.39 o 
  -5   9  14        1.75        9.04      8.54 o 
  -4   9  14        7.08        0.20      5.30 o 
  -3   9  14        0.85        5.19      5.79 o 
  -2   9  14        0.78        2.55      5.69 o 
  -1   9  14        0.08        0.95      6.15 o 
   0   9  14        0.06        6.27      5.62 o 
   1   9  14        0.65       -6.11      6.71 o 
 -11  10  14        3.21       16.90      6.24 o 
 -10  10  14        0.00        3.78      5.94 o 
  -9  10  14        0.73        0.83      4.11 o 
  -8  10  14        2.86        6.49      7.25 o 
  -7  10  14        0.84        1.41      3.53 o 
  -6  10  14        0.83        9.54      6.15 o 
  -5  10  14        0.24        2.24      7.88 o 
  -4  10  14        0.20       -0.83      5.63 o 
  -3  10  14        0.87        8.65      6.60 o 
  -2  10  14        0.19        4.39      5.87 o 
  -1  10  14        2.92        8.10      6.72 o 
   0  10  14        0.45       -2.08      5.57 o 
 -10  11  14        0.01        2.80      4.75 o 
  -9  11  14        1.90        2.95      4.40 o 
  -8  11  14        0.94       11.22      4.44 o 
  -7  11  14        0.10        1.21     10.34 o 
  -6  11  14        3.92       10.51      9.27 o 
  -5  11  14        0.02       16.44      8.07 o 
  -4  11  14        4.63        9.26      7.74 o 
  -3  11  14        1.75        3.84      6.86 o 
  -2  11  14        3.89        5.84      6.58 o 
  -1  11  14        0.52       20.05     13.04 o 
  -7  12  14        0.27       -2.78      9.12 o 
  -6  12  14        0.02       -3.63      6.51 o 
  -5  12  14        0.41       -2.54      7.14 o 
  -4  12  14        0.01        5.25     13.18 o 
 -15   0  15        2.71        7.06      9.06 o 
 -13   0  15        5.66       -2.36      6.59 o 
 -11   0  15       10.58       10.38      7.79 o 
  -9   0  15        2.18        2.29      5.59 o 
  -7   0  15       58.77       76.47     15.46 o 
  -5   0  15        6.85       -0.50      3.95 o 
  -3   0  15       58.46       45.63     36.43 o 
  -1   0  15       19.56       11.87     11.37 o 
   1   0  15        1.00       -7.46     14.39 o 
   3   0  15        2.16       21.98     14.64 o 
 -15   1  15        0.65        9.43      8.50 o 
 -14   1  15        0.37        5.42      3.96 o 
 -13   1  15        5.43        4.21      4.17 o 
 -12   1  15        3.48        5.85      4.12 o 
 -11   1  15        0.05        0.38      4.18 o 
 -10   1  15        0.62       -0.15      4.23 o 
  -9   1  15        1.38        1.39      3.52 o 
  -8   1  15       13.58       15.42      4.55 o 
  -7   1  15        1.94        5.99      3.41 o 
  -6   1  15        2.66        4.44      3.00 o 
  -5   1  15        0.06       -0.74      2.36 o 
  -4   1  15       22.01        7.00      5.20 o 
  -3   1  15        6.24        7.25      5.19 o 
  -2   1  15       16.61       11.49      6.54 o 
  -1   1  15        8.49        6.32      6.29 o 
   0   1  15        2.40       -4.44      7.82 o 
   1   1  15       18.71       29.52     10.02 o 
   2   1  15        4.12        6.29     12.34 o 
   3   1  15        0.28        5.51      9.71 o 
 -15   2  15        0.06       -5.41      6.31 o 
 -14   2  15        2.33        3.48      5.35 o 
 -13   2  15        0.23       -4.98      4.98 o 
 -12   2  15        0.63        4.45      4.23 o 
 -11   2  15        2.82        0.44      3.88 o 
 -10   2  15        0.96        3.39      4.62 o 
  -9   2  15        1.23       -0.41      3.20 o 
  -8   2  15        2.62       10.76      3.21 o 
  -7   2  15        3.34        6.22      2.66 o 
  -6   2  15        0.21       -0.67      2.54 o 
  -5   2  15        1.22       -1.93      2.01 o 
  -4   2  15        0.44        2.89      2.93 o 
  -3   2  15        0.18        6.69      3.14 o 
  -2   2  15        8.55        1.89      3.12 o 
  -1   2  15       18.22       11.52      3.78 o 
   0   2  15       11.29       15.96     16.63 o 
   1   2  15        1.73        1.19     18.10 o 
   2   2  15        0.00       -9.87      9.87 o 
   3   2  15        1.10        2.00      9.03 o 
 -15   3  15        0.05       -4.03      7.80 o 
 -14   3  15        0.21       -3.42      6.23 o 
 -13   3  15        3.67       13.05      5.65 o 
 -12   3  15        2.97        3.50      4.66 o 
 -11   3  15        1.17        2.63      4.32 o 
 -10   3  15        0.03       -0.82      3.93 o 
  -9   3  15        0.04        3.20      3.17 o 
  -8   3  15        4.90        4.83      2.98 o 
  -7   3  15        1.26        3.43      3.36 o 
  -6   3  15        1.63        2.01      2.50 o 
  -5   3  15        2.44        0.19      1.79 o 
  -4   3  15        4.53        1.17      3.66 o 
  -3   3  15        0.05        5.30      5.01 o 
  -2   3  15       10.43        2.84      3.82 o 
  -1   3  15        7.83        2.76      3.61 o 
   0   3  15        0.43       -9.32     11.49 o 
   1   3  15        0.15       -9.28     15.21 o 
   2   3  15        0.07       19.06     12.68 o 
   3   3  15        2.14       17.06     19.06 o 
 -14   4  15        1.33        2.16      5.33 o 
 -13   4  15        1.41       -3.02      5.11 o 
 -12   4  15        0.17        1.43      5.67 o 
 -11   4  15        2.11        1.58      4.38 o 
 -10   4  15        0.35        8.30      3.64 o 
  -9   4  15        2.99        2.23      3.36 o 
  -8   4  15        4.12        5.12      3.81 o 
  -7   4  15       23.72       23.73      4.13 o 
  -6   4  15        0.09        0.47      2.89 o 
  -5   4  15       15.46        3.29      2.40 o 
  -4   4  15        1.37       -4.31      4.31 o 
  -3   4  15        6.20        7.81      4.72 o 
  -2   4  15        7.60        3.04      3.89 o 
  -1   4  15        2.48        4.19      4.14 o 
   0   4  15        0.14        4.36      4.90 o 
   1   4  15        0.47        4.43     14.84 o 
   2   4  15        2.56       12.33     10.45 o 
   3   4  15        0.59       14.88     10.82 o 
 -14   5  15        0.20        8.33      6.69 o 
 -13   5  15        0.37        7.28      9.69 o 
 -12   5  15        0.07       -2.15      4.59 o 
 -11   5  15        0.38        1.32      4.08 o 
 -10   5  15        0.41        2.20      3.41 o 
  -9   5  15        1.38        4.03      3.78 o 
  -8   5  15        1.24        4.16      3.48 o 
  -7   5  15        3.86        2.29      2.74 o 
  -6   5  15        6.74        6.28      3.28 o 
  -5   5  15        0.53       -0.68      4.70 o 
  -4   5  15        0.02       -1.96      4.24 o 
  -3   5  15        0.81        8.11      5.08 o 
  -2   5  15        0.05        8.17      7.75 o 
  -1   5  15        0.35        1.49      4.08 o 
   0   5  15        0.33        3.65      4.60 o 
   1   5  15        0.47       -0.18     10.62 o 
   2   5  15        3.60       24.89     40.76 o 
 -14   6  15        1.13      -11.30     11.30 o 
 -13   6  15        0.02        3.86      5.77 o 
 -12   6  15        1.92        7.14      4.91 o 
 -11   6  15        0.13        2.94      3.70 o 
 -10   6  15        0.00        2.50      3.85 o 
  -9   6  15        0.12        3.18      3.72 o 
  -8   6  15        0.20        2.92      3.59 o 
  -7   6  15        2.11        2.45      3.18 o 
  -6   6  15        0.10        1.59      3.35 o 
  -5   6  15        4.12       -1.37      5.07 o 
  -4   6  15        0.88       -7.47      7.52 o 
  -3   6  15        0.33       -0.80      4.57 o 
  -2   6  15        4.54        4.93      4.60 o 
  -1   6  15        0.29        5.70      6.27 o 
   0   6  15        8.11        4.71      4.61 o 
   1   6  15        1.95       -0.43      5.69 o 
   2   6  15        2.60       10.89     15.01 o 
 -13   7  15        1.38        7.84      8.05 o 
 -12   7  15        0.04       13.10      4.54 o 
 -11   7  15        0.06        7.08      4.54 o 
 -10   7  15        3.54       10.11      5.71 o 
  -9   7  15        0.20        4.77      4.18 o 
  -8   7  15       10.25       18.85      4.75 o 
  -7   7  15        0.07        0.74      2.79 o 
  -6   7  15        1.28        7.32      5.84 o 
  -5   7  15        4.47        5.44      5.79 o 
  -4   7  15        3.87       -1.85      4.83 o 
  -3   7  15        0.03       -0.30      4.79 o 
  -2   7  15        0.44        1.85      6.30 o 
  -1   7  15        8.68       10.94      6.45 o 
   0   7  15        2.99        3.48      5.89 o 
   1   7  15        0.28        4.90      5.65 o 
 -12   8  15        0.02       -0.76      4.03 o 
 -11   8  15        2.01        0.60      4.15 o 
 -10   8  15        5.54        6.37      4.48 o 
  -9   8  15        1.29        9.01      4.04 o 
  -8   8  15        0.00        6.44      3.67 o 
  -7   8  15        0.50        1.30      8.31 o 
  -6   8  15        0.22        7.83      5.94 o 
  -5   8  15        3.34       -2.53      5.77 o 
  -4   8  15        0.24        4.30      5.38 o 
  -3   8  15        7.67        6.53      5.56 o 
  -2   8  15        0.05        5.11      6.81 o 
  -1   8  15        1.74        4.39      7.47 o 
   0   8  15        0.67       -3.68      5.34 o 
 -11   9  15        2.33        9.75      4.89 o 
 -10   9  15        0.88       -3.39      4.55 o 
  -9   9  15        1.81       12.81      6.30 o 
  -8   9  15        0.92        1.30      4.77 o 
  -7   9  15        2.45       24.83      7.83 o 
  -6   9  15        1.43       -4.41      5.87 o 
  -5   9  15        2.50       26.14      7.56 o 
  -4   9  15        2.16        7.76      5.89 o 
  -3   9  15        0.17        0.00      5.21 o 
  -2   9  15        3.58        7.91      5.96 o 
  -1   9  15        0.24        0.56      5.89 o 
  -9  10  15        0.33        2.53      4.50 o 
  -8  10  15        0.01        5.18      6.58 o 
  -7  10  15        3.98        9.43      6.47 o 
  -6  10  15        1.06        5.28     12.17 o 
  -5  10  15        1.07       -2.15      6.01 o 
  -4  10  15        1.30        6.56      9.96 o 
  -3  10  15        0.28        1.61      6.60 o 
 -14   0  16        2.58        4.15      5.70 o 
 -12   0  16        0.02       -3.97      6.63 o 
 -10   0  16        6.70        6.91      6.54 o 
  -8   0  16       12.69        8.11      9.58 o 
  -6   0  16        3.42        5.72      7.50 o 
  -4   0  16        3.16        4.15      9.48 o 
  -2   0  16        1.45        6.00      9.06 o 
   0   0  16       15.03       30.70     11.26 o 
 -14   1  16        0.14        2.60      5.07 o 
 -13   1  16        0.34        2.39      4.61 o 
 -12   1  16        0.57        1.30      4.03 o 
 -11   1  16        0.17       -4.43      4.43 o 
 -10   1  16        0.15       -0.64      3.80 o 
  -9   1  16        9.93       13.72      4.06 o 
  -8   1  16        1.09        4.88      3.54 o 
  -7   1  16        0.62        6.23      3.88 o 
  -6   1  16        0.23        1.18      3.07 o 
  -5   1  16        1.97        4.00      2.47 o 
  -4   1  16        3.83        3.36      4.52 o 
  -3   1  16        1.07       -1.70      7.78 o 
  -2   1  16        8.87       -7.94      7.94 o 
  -1   1  16        0.24       -0.48      6.15 o 
   0   1  16        1.19       17.17      7.32 o 
   1   1  16        0.25       11.48      8.56 o 
 -14   2  16        4.09       -0.47      5.65 o 
 -13   2  16        0.08       -1.93      5.22 o 
 -12   2  16        2.79        6.42      4.61 o 
 -11   2  16        0.57        1.38      4.11 o 
 -10   2  16        0.02       -0.81      4.09 o 
  -9   2  16        1.00        3.75      3.82 o 
  -8   2  16        0.57        3.91      3.89 o 
  -7   2  16        2.46        3.56      3.44 o 
  -6   2  16        7.31        2.69      3.00 o 
  -5   2  16        1.33       -3.16      3.49 o 
  -4   2  16        2.87        2.44      3.21 o 
  -3   2  16        6.49        7.38      4.20 o 
  -2   2  16        2.13       -9.10      9.44 o 
  -1   2  16        0.40        4.84      9.37 o 
   0   2  16        0.09       13.34     16.48 o 
   1   2  16        0.09        3.99     12.17 o 
 -14   3  16        0.17       -5.59      5.59 o 
 -13   3  16        0.16        7.67      6.70 o 
 -12   3  16        1.68        6.35      5.33 o 
 -11   3  16        0.12        2.16      4.50 o 
 -10   3  16        0.78        3.49      4.29 o 
  -9   3  16        0.46        3.26      5.07 o 
  -8   3  16        0.17        1.50      3.03 o 
  -7   3  16        3.54        7.14      3.40 o 
  -6   3  16        5.82        0.04      2.53 o 
  -5   3  16        1.76        6.14      4.75 o 
  -4   3  16        0.98        0.04      3.99 o 
  -3   3  16       19.70       21.22     11.74 o 
  -2   3  16        0.02       12.30     14.14 o 
  -1   3  16        0.17       12.32     18.79 o 
   0   3  16        0.03        5.13      9.65 o 
   1   3  16        2.10       15.46     10.70 o 
 -13   4  16        0.73        4.24      5.39 o 
 -12   4  16        0.00       -3.81      4.99 o 
 -11   4  16        0.40        4.63      5.69 o 
 -10   4  16        1.70        8.24      4.08 o 
  -9   4  16        2.46        4.85      3.36 o 
  -8   4  16        0.04       -3.20      3.20 o 
  -7   4  16        1.73        4.67      2.97 o 
  -6   4  16        0.64        0.35      5.02 o 
  -5   4  16        2.09       -0.36      4.73 o 
  -4   4  16        5.24        3.98      4.79 o 
  -3   4  16        0.47        4.17      4.62 o 
  -2   4  16        5.21        0.31      5.20 o 
  -1   4  16        0.28       24.71     18.87 o 
   0   4  16        3.90        9.39     12.73 o 
   1   4  16        0.87      -15.19     19.38 o 
 -13   5  16        3.40        2.92      5.55 o 
 -12   5  16        0.57       11.20      6.18 o 
 -11   5  16        0.13        4.81      4.39 o 
 -10   5  16        0.55       -0.53      4.66 o 
  -9   5  16        1.46       11.68      6.17 o 
  -8   5  16        0.27        0.90      4.13 o 
  -7   5  16        1.28       -5.91      5.91 o 
  -6   5  16        0.00       -1.40      5.91 o 
  -5   5  16        0.52        5.92      5.09 o 
  -4   5  16        0.61        0.13      4.26 o 
  -3   5  16        0.45       -3.66      4.97 o 
  -2   5  16        0.43       -2.67      4.16 o 
  -1   5  16        5.74        1.12      5.10 o 
   0   5  16        0.00       -7.86     10.29 o 
 -12   6  16        1.66        3.12      4.87 o 
 -11   6  16        1.33        7.14      4.22 o 
 -10   6  16        0.00        5.46      4.43 o 
  -9   6  16        3.07        8.76      4.33 o 
  -8   6  16        0.25       -1.37      3.43 o 
  -7   6  16        1.53       -0.71      5.42 o 
  -6   6  16        0.07        7.32      5.79 o 
  -5   6  16        0.21        3.62      5.84 o 
  -4   6  16        0.00        0.95      4.67 o 
  -3   6  16        2.04       -2.75      6.28 o 
  -2   6  16        3.72        3.59      5.04 o 
  -1   6  16        1.33        0.90      6.47 o 
   0   6  16        0.79        8.14     12.98 o 
 -11   7  16        0.65        8.99      4.36 o 
 -10   7  16        1.95        6.62      4.23 o 
  -9   7  16        0.20        4.09      3.95 o 
  -8   7  16        0.80        9.84      6.23 o 
  -7   7  16        0.00        2.27      6.22 o 
  -6   7  16        2.05        9.31      6.99 o 
  -5   7  16        2.25        4.93      5.70 o 
  -4   7  16        3.75        2.47      5.76 o 
  -3   7  16        0.17       -6.09      8.98 o 
  -2   7  16        0.31        5.48      5.13 o 
  -1   7  16        0.24        1.04      5.00 o 
 -10   8  16        0.57        0.83      4.71 o 
  -9   8  16        0.33        7.05      6.57 o 
  -8   8  16        0.32        0.85      5.47 o 
  -7   8  16        2.81       12.89      6.26 o 
  -6   8  16        3.99       16.80      6.99 o 
  -5   8  16        0.06       -5.01      7.99 o 
  -4   8  16        3.66        3.04      5.58 o 
  -3   8  16        0.03        2.11      5.47 o 
  -8   9  16        0.01        2.29      6.53 o 
  -7   9  16        0.10       -6.96      8.71 o 
  -6   9  16        0.37       -7.14      7.14 o 
  -5   9  16        0.19       -4.45      6.09 o 
 -13   0  17        0.90       -0.53      5.64 o 
 -11   0  17        1.24        9.79      8.81 o 
  -9   0  17        1.70       12.03     11.83 o 
  -7   0  17        0.46        2.90      6.06 o 
  -5   0  17        2.26       46.61     15.05 o 
  -3   0  17        4.50       -5.94      9.87 o 
  -1   0  17        0.79        0.25      9.44 o 
 -13   1  17        0.23       12.32      6.01 o 
 -12   1  17        0.19        6.90      5.70 o 
 -11   1  17        0.00        0.55      4.81 o 
 -10   1  17        1.35       11.56      4.48 o 
  -9   1  17        3.30       11.19      4.24 o 
  -8   1  17        1.37        5.00      6.72 o 
  -7   1  17        0.83        7.36      7.60 o 
  -6   1  17        0.24        6.34      5.22 o 
  -5   1  17        1.23        4.31      7.14 o 
  -4   1  17        0.39       -6.73      8.37 o 
  -3   1  17        0.04        1.42      8.30 o 
  -2   1  17        1.43       10.58      8.48 o 
  -1   1  17        1.48        8.57     10.03 o 
 -13   2  17        0.58       -0.96      6.64 o 
 -12   2  17        3.58       13.09      4.86 o 
 -11   2  17        0.21        2.92      4.34 o 
 -10   2  17        0.24       -2.18      4.97 o 
  -9   2  17        0.20        8.65      5.11 o 
  -8   2  17        0.19        3.12      3.57 o 
  -7   2  17        0.08        7.11      6.30 o 
  -6   2  17        2.15        0.33      5.52 o 
  -5   2  17        0.62       11.99      4.88 o 
  -4   2  17        4.04       22.61     10.99 o 
  -3   2  17        2.65        7.74      8.09 o 
  -2   2  17        0.80       -1.31      9.31 o 
  -1   2  17        4.25       15.10     22.69 o 
 -12   3  17        0.32       11.24      5.50 o 
 -11   3  17        1.06        0.67      5.19 o 
 -10   3  17        1.33        3.03      6.21 o 
  -9   3  17        0.04       -2.79      3.97 o 
  -8   3  17        0.18       -0.31      3.67 o 
  -7   3  17        2.49        3.20      5.02 o 
  -6   3  17        0.12        5.19      4.82 o 
  -5   3  17        0.25        1.78      3.96 o 
  -4   3  17        1.97       -9.06      9.50 o 
  -3   3  17        0.38       -0.47      8.95 o 
  -2   3  17        0.62        5.76     15.88 o 
  -1   3  17        1.18        7.88     12.89 o 
 -12   4  17        0.92       -2.54      5.15 o 
 -11   4  17        0.01       14.61      5.80 o 
 -10   4  17        1.03        2.32      4.43 o 
  -9   4  17        0.06        4.05      3.39 o 
  -8   4  17        0.19       -3.92      5.21 o 
  -7   4  17        3.27       -1.38      5.35 o 
  -6   4  17        0.48        6.98      4.91 o 
  -5   4  17        0.17        6.85      5.49 o 
  -4   4  17        1.69        2.89      4.86 o 
  -3   4  17        0.18        6.32      9.64 o 
  -2   4  17        2.89       -7.47     13.33 o 
 -11   5  17        1.88       16.05      5.66 o 
 -10   5  17        0.03        2.41      4.74 o 
  -9   5  17        1.01       -2.43      5.86 o 
  -8   5  17        0.03       -4.90      5.26 o 
  -7   5  17        0.09       -1.79      5.57 o 
  -6   5  17        1.74       -5.16      5.16 o 
  -5   5  17        0.07        4.88      6.41 o 
  -4   5  17        4.09        4.66      5.43 o 
  -3   5  17        1.35        9.42      7.64 o 
  -2   5  17        0.03       16.68     21.15 o 
 -10   6  17        0.20       -1.29      3.44 o 
  -9   6  17        1.05       11.05      5.95 o 
  -8   6  17        0.33       14.16      6.58 o 
  -7   6  17        0.66        3.17      6.25 o 
  -6   6  17        0.04        2.10      5.77 o 
  -5   6  17        0.67        8.81      5.77 o 
  -4   6  17        0.26        9.91      8.44 o 
  -3   6  17        2.09        5.15      5.72 o 
  -8   7  17        0.88       -0.93      5.98 o 
  -7   7  17        0.77       -5.95      5.95 o 
  -6   7  17        0.17       -2.00      5.45 o 
  -5   7  17        0.42        1.92      6.08 o 
 -10   0  18        5.46        2.26      8.00 o 
  -8   0  18        0.69        9.44      5.15 o 
  -6   0  18        1.74       13.30     14.23 o 
  -4   0  18        2.78        6.29     14.93 o 
 -10   1  18        0.06        4.58      4.52 o 
  -9   1  18        0.00        2.23      3.98 o 
  -8   1  18        1.28        8.53     10.16 o 
  -7   1  18        7.85       18.00     18.66 o 
  -6   1  18        0.50       14.68     12.53 o 
  -5   1  18        0.19      -10.63     10.63 o 
  -4   1  18        0.36        9.67      8.77 o 
 -10   2  18        0.70        4.37      6.33 o 
  -9   2  18        1.40       -4.02      6.55 o 
  -8   2  18        2.66        4.10      6.45 o 
  -7   2  18        1.64        8.61      6.26 o 
  -6   2  18        0.01       -4.38     11.05 o 
  -5   2  18        0.06        4.46      7.89 o 
  -4   2  18        0.39       12.93     13.68 o 
 -10   3  18        1.54       12.25      6.40 o 
  -9   3  18        1.68        5.64      9.60 o 
  -8   3  18        0.74       -1.76      7.24 o 
  -7   3  18        0.19        6.08      9.34 o 
  -6   3  18        0.09        4.09      9.25 o 
  -5   3  18        4.33        6.52     12.28 o 
  -8   4  18        0.70        0.98      4.91 o 
  -7   4  18        0.00       -3.99      5.39 o 
  -6   4  18        0.93        8.69      4.94 o 
                                                 
